# Supplementary material for: Linking Pedobacter lusitanus NL19 volatile exometabolome with growth medium composition: what can we learn using comprehensive two-dimensional gas chromatography coupled to time-of-flight mass spectrometry?
Source: Anal Bioanal Chem. 2023 Jan 11;415(13):2613–27. doi: 10.1007/s00216-022-04505-6 (PMC10149447; doi:10.1007/s00216-022-04505-6)
Supplement: Supplementary file 2 — Supplementary file2 (XLSX 141 KB) [file 216_2022_4505_MOESM2_ESM.xlsx]

## Sheet: Information
Supplementary information for:
Linking Pedobacter lusitanus NL19 volatile exometabolome with growth medium composition: what can we learn?
Gonçalo Figueiredoa, Carina Pedrosa Costab, Joana Lourençoa, Tânia Caetanoa, Sílvia M. Rochab*, Sónia Mendoa*
a CESAM and Department of Biology, University of Aveiro, Campus Universitario de Santiago, 3810-193, Aveiro, Portugal.
b LAQV-REQUIMTE & Department of Chemistry, University of Aveiro, Campus Universitário Santiago,3810-193 Aveiro, Portugal
* Corresponding authors emails:
Sónia Mendo; smendo@ua.pt
Sílvia M. Rocha; smrocha@ua.pt
For the supplementary information, please see "Data set of 320 analytes" sheet

## Sheet: Data set of 320 analytes
Table S2. Full raw data set of the 320 analytes putatively identified from P. lusitanus NL19 and P. himalayensis MTCC 6384 cultures in TSB100% and PC25%, and respective sterile controls, using HS-SPME/GCxGC-ToFMS. This data was used for statistical analysis. For each condition, 3 replicates were analysed. Statistically different analytes in relation to the control conditions are marked as bold an…
											P. lusitanus TSB100%				P. himalayensis TSB100%				P. lusitanus PC25				P. himalayensis PC25				PC25%			TSB100
ID	1tR (s)	2tR (s)	Compound	CAS number	Formula	RICalc	RILit	RI reference	|RICalc - RILIT|	RI deviation (%)	Rep 1	Rep 2	Rep 3	Var.	Rep 1	Rep 2	Rep 3	Var.	Rep 1	Rep 2	Rep 3	Var.	Rep 1	Rep 2	Rep 3	Var.	Rep 1	Rep 2	Rep 3	Rep 1	Rep 2	Rep 3
			Alcohols
			Aliphatic
1	80	0.87	Butan-2-ol	78-92-2	C4H10O	626	601	[1]	25	0.0415973	1932042	1241341	1148800		607141	vt	1579073		1355215	1240253	873136		1009070	2725620	1079953		369230	1044056	129039	2223122	1785593	2311346
2	85	1.16	2-Methylpropan-1-ol	78-83-1	C4H10O	633	612	[1]	21	0.0343137	2631651	1883203	1887786	a)	6072988	4555549	4389402	↑	1214485	2108784	1481901	a)	1150409	1142192	2004074	a)	7012848	4361791	3972532	708507	1027725	1408890
3	95	1.48	Butan-1-ol	71-36-3	C4H10O	662	668	[2]	6	0.00898204	14635816	12797648	14740432	↑	18816564	13024955	17636519	↑	3267359	6150283	6011112	a)	5086961	4236909	8558022	a)	3737530	3573889	2941883	7079173	5813149	7608840
4	105	1.19	Pentan-3-ol	584-02-1	C5H12O	685	675	[1]	10	0.0148148	263511	106818	162639		177664	vt	vt		3697	6620	6493		35860	6919	11381		6525	11232	21019	202490	160335	143787
5	105	1.27	Pentan-2-ol	6032-29-7	C5H12O	685	675	[1]	10	0.0148148	622311	499142	452826		177664	vt	vt		17536	26054	31224		88908	33906	7490		27089	5663	31744	375742	208500	242694
6	115	1.12	Nonan-1-ol	590-36-3	C6H14O	709	704	[3]	5	0.00710227	1730249	1838295	2400184		931196	20374	26775		107363	107379	112959		178387	192203	80824		220552	166095	124963	2657571	1664153	2351142
7	120	2.43	3-Methylbut-3-en-1-ol	763-32-6	C5H10O	723	708	[1]	15	0.0211864	24005290	21928745	14051333	↑	4364542	7054238	7547961	a)	3809125	8063516	6014657	a)	16919081	14719815	11901326	a)	320937	271789	264660	266028	442273	258126
8	120	1.97	3-Methylbutan-1-ol	123-51-3	C5H12O	722.28	718	[1]	4.28	0.005961	312157278	293344988	306461026		729021639	636962673	450281970		91148542	127863541	102972490		249045894	260434958	378714961		1049102	937553	644668	2336769	4892010	2743277
9	135	1.46	4-Methylpentan-2-ol	108-11-2	C6H14O	756	749	[1]	7	0.00934579	691184	458696	555430	a)	238876	279138	vt	↓	37438	72338	90131	a)	103366	60637	133271	a)	132481	199945	86241	771540	442655	611684
10	140	2.28	Pentan-1-ol	71-41-0	C5H12O	770	760	[1]	10	0.0131579	1348116	813527	1351076		1314324	112631	228031		292984	197378	294687		779252	397155	320483		578124	917564	653373	578124	917564	653373
11	150	3.42	3-Methylbut-2-en-1-ol	556-82-1	C5H10O	796	782	[1]	14	0.0179028	1405689	1598663	1196775	a)	2858252	2899404	3067996	a)	876780	721405	606852	↑	6303780	5062886	4495601	↑	vt	vt	vt	40785	24611	39297
12	195	2.5	2-Methylpentan-1-ol	105-30-6	C6H14O	843	843	[4]	0	0	1791650	897255	1502541	a)	285863	38654	165229	↓	212231	296002	435311	↓	1082545	853639	987111	a)	1055028	1491717	925993	1309957	749688	1413073
13	210	1.44	3-Ethylpentan-3-ol	597-49-9	C7H16O	856	851	[5]	5	0.00587544	1863927	991533	1351668		1081173	55968	772761		502516	2599335	1034711		1801974	1270821	2708562		1345851	2097477	1348856	2421556	1839288	1678342
14	235	2.95	Hexan-1-ol	111-27-3	C6H14O	883	878	[1]	5	0.00569476	1977213	1760878	1619978	a)	2251103	1564292	2544586	a)	1142289	1041314	743465	a)	1630531	1577814	1637675	↑	758357	888193	795631	1372733	1111883	1717769
15	260	1.94	Heptan-3-ol	589-82-2	C7H16O	905	901	[1]	4	0.00443951	328140	351498	509878		391021	59578	227112		265112	214871	159997		422558	315588	266381		394946	465835	373496	542714	387082	512399
16	280	1.88	2,5-Dimethylhexane-2,5-diol	110-03-2	C8H18O2	920	916	[6]	4	0.00436681	451468	148294	390576		202346	35532	284797		144123	321059	240808		247761	153008	334120		205894	248418	161069	327590	181971	250601
17	290	1.87	3-Ethylhex-5-en-3-ol	1907-46-6	C8H16O	927	-	-			291893	95753	162731		114549	vt	83249		47916	258974	141422		120482	115665	187122		107588	266459	130064	340215	212050	213894
18	300	1.69	2-Methylheptan-2-ol	625-25-2	C8H18O	935	916	[7]	19	0.0207424	600200	592257	734506		570127	360316	350433		437405	425558	495722		628893	481927	575256		646337	295943	410186	792643	550993	604941
19	325	3.18	4-Methylhexan-1-ol	818-49-5	C7H16O	954	950	[8]	4	0.00421053	314887	319693	245273		1235844	801275	769136		355107	190766	155044		259724	336156	480557		77291	vt	66608	105837	81175	76250
20	335	2.14	4-Methylheptan-2-ol	56298-90-9	C8H18O	960.84	-	-			3122566	2262639	3993929		1782799	709804	1859633		2346402	3516769	2440389		2026256	2291915	4068089		3554111	4332583	4299927	4692962	2437996	3391083
21	360	2.28	Octan-2-ol	123-96-6	C8H18O	979	964	[1]	15	0.0155602	1072927	963483	1296408		679080	290822	773452		791361	689559	770256		665764	839580	947621		878855	666220	813156	869783	532787	727704
22	365	3.22	Heptan-1-ol	111-70-6	C7H16O	984	975	[1]	9	0.00923077	13828962	13885393	14002399		22953933	9517890	18839184		9515785	12390879	7012378		5648062	5217428	7011733		2510293	2589639	1956926	3191742	1765991	2789745
23	365	1.58	8-Methylnonane-1,8-diol	54725-73-4	C10H22O2	983	-	-			10656167	10767580	13935106	a)	8612490	4429562	4529059	↓	10217673	8879059	12166134	a)	12445049	14242387	14300261	a)	16440333	11583082	11920863	16317034	12832314	16128878
24	370	3.08	Oct-1-en-3-ol	3391-86-4	C8H16O	987	980	[1]	7	0.00714286	25143760	24086473	21847072	a)	28303732	18055735	29135701	a)	16242715	18155563	16152658	a)	26885250	26516926	48199550	↑	1021929	1178522	1327607	1327624	1507561	1067241
25	390	2.93	6-Methylheptan-1-ol	1653-40-3	C8H18O	1002	996	[1]	6	0.0060241	13709080	7762815	10848636		17613045	11911162	16702304		17729738	13318731	13272849		12077660	8962273	4488476		3359667	2780896	3638028	3038961	2025600	3516588
26	395	2.08	Octan-3-ol	589-98-0	C8H18O	1004	996	[1]	8	0.00803213	3899661	2539742	3770048	↑	1251897	782032	1919104	a)	1153629	2767336	1103637	a)	1543482	1404464	4980655	a)	191841	240796	218468	220067	135183	166315
27	435	3.27	3-ethyl-4-methylpentan-1-ol	100431-87-6	C8H18O	1030	1023	[1]	7	0.00684262	1072045	705136	469213	a)	2183335	1365098	1556257	↑	464634	670683	854843	a)	962155	1396662	939368	↑	509988	206140	192966	315501	146140	309344
28	445	2.89	2-Ethylhexan-1-ol	104-76-7	C8H18O	1036	1029	[1]	7	0.00680272	310453501	306414547	266619493	↑	355012421	264432204	289233689	↑	318782431	246764464	228545505	↑	218118367	182332727	167275351	↑	91756990	80383798	60763898	70976050	55238749	84050512
29	455	1.56	3-Ethylheptan-3-ol	19780-41-7	C9H20O	1042	-	-			319644	132212	304278		62589	19858	220525		181113	336962	225510		205016	194601	525092		361615	509310	425079	481961	300260	291479
30	475	0.81	2,5-Dimethylhexane-3,4-diol	22607-11-0	C8H18O2	1054	-	-			19606775	12350102	17676687	a)	11767037	7660581	20732885	a)	1458149	1868522	2550133	↓	13693634	12613317	25203337	a)	17273438	20219685	21073114	21373882	12481681	16213075
31	475	3.14	5-Methylheptan-1-ol	7212-53-5	C8H18O	1055	1051	[1]	4	0.0038059	4347902	4192966	2907946	↑	3719568	2477216	3433942	↑	2981203	2400136	2375597	↑	2793902	2430846	2251800	a)	1349742	1426307	842737	1406302	1141853	1852769
32	515	3.2	Octan-1-ol	111-87-5	C8H18O	1080	1079	[1]	1	0.000926784	73786050	62062941	61171900		82571989	49279706	64284657		61465410	47559788	40423794		35056642	30757152	37147826		8640314	12403910	7977186	10244976	7040039	8407113
33	565	2.21	4-Methylhexan-2-ol	2313-61-3	C7H16O	1110	-	-			2036722	1713332	1458751		2157280	972525	2073608		1639029	1426115	1333703		1829373	1760334	2827693		1242585	1204070	1422736	1294562	645835	1010510
34	665	1.37	3,4-Diethylhexan-3-ol	19398-78-8	C10H22O	1171	-	-			1158035	721247	1139289	a)	999281	874189	791839	↓	1219246	1416561	950362	↓	1358611	1594460	1779339	↓	2455747	3147519	3950998	2414772	1707927	1802318
35	680	2.9	Nonan-1-ol	143-08-8	C9H20O	1180.5	1173	[1]	7.5	0.00639386	17726797	14456853	13179312	↑	15748333	9338926	14552655	↑	18505502	14706675	17465292	↑	8718911	9907314	11788638	a)	4103578	6399859	5568778	4806366	3441118	3293225
36	725	2.07	Decan-2-ol	1120-06-5	C10H22O	1208	1209	[9]	1	0.00082713	638308	498955	636907		551465	576305	565319		541947	964277	719254		210334	474186	563177		175191	266208	278449	201236	145097	217611
37	735	1.37	2-Methyldodecan-2-ol	1653-37-8	C13H28O	1213	-	-			490753	384766	827161	↓	699278	416024	627071	↓	866532	836896	773727	↓	959127	1296405	1505317	↓	1785403	1817913	1860530	1367810	903333	1173304
38	745	2.41	2-Propylheptan-1-ol	10042-59-8	C10H22O	1220	1219	[1]	1	0.000820345	35870703	21794132	22515905		21167441	17752635	17694242		25028548	23528043	22263368		17518916	25659770	23666348		11512911	12794499	12487525	11503098	7220485	8299911
39	765	1.44	2-Methyldecan-2-ol	3396-02-9	C11H24O	1232	1231	[10]	1	0.000812348	361750	259045	266246	↑	245339	185955	402868	↑	281319	197666	331380	↑	259438	309891	267278	↑	vt	vt	vt	vt	vt	vt
40	840	2.64	Decan-1-ol	112-30-1	C10H22O	1280	1278	[1]	2	0.00156495	11310529	9847778	9258760	↑	7411323	6984455	8558928	a)	9906868	7534319	10020480	a)	7489681	10095581	10864629	a)	7502182	7545665	6934209	6873908	5436189	5360683
41	885	1.92	Undecan-2-ol	1653-30-1	C11H24O	1308	1301	[1]	7	0.00538048	482770	276139	338751		344857	239773	303935		295585	238371	332778		360591	431145	698358		342266	481389	457119	519315	375689	367279
42	1035	1.81	Dodecan-2-ol	10203-28-8	C12H26O	1412	1414	[1]	2	0.00141443	335695	240780	229571		201038	182072	165704		202553	213342	203631		260807	251074	301764		642766	763500	863061	687592	622299	577322
			Aromatic
43	490	4.54	Benzenemethanol	100-51-6	C7H8O	1065	1049	[1]	16	0.0152526	965506	1134382	525667	↑	738151	2534117	649004	↑	1860909	vt	185195	↑	364802	391254	174313	↑	vt	vt	vt	vt	vt	vt
44	545	3.05	α,α-Dimethylbenzenemethanol	617-94-7	C9H12O	1099	1091	[1]	8	0.00733272	18870356	15546102	12968196	↑	34470795	12341359	21711913	↑	16996719	11252634	13133946	↑	8355955	6454428	8812263	↑	vt	vt	vt	vt	vt	vt
45	600	3.49	Benzeneethanol	60-12-8	C8H10O	1132	1120	[1]	12	0.0107143	20586291	23291643	17682911	↑	39888127	16763834	18568254	↑	4486589	7976113	6925814	↑	7179954	4575427	8844811	↑	vt	vt	vt	vt	vt	vt
46	1190	1.63	Butylated hydroxytoluene	128-37-0	C15H24O	1523	1519	[1]	4	0.00263331	8059787	16442298	16913775	a)	43958532	55187677	25587627	a)	4001636	9258618	34617399	↓	29229891	23885362	31981839	a)	61137720	84747823	60640102	75900784	14313976	52134417
47	1210	1.67	2,4-Di-tert-butylphenol	96-76-4	C14H22O	1537	1525	[11]	12	0.00786885	20925122	27678770	25055098	↓	25655205	20764427	26230612	↓	17478146	12489557	10994849	↓	38617192	46364727	45558033	↓	84593411	111734010	96029944	76629531	47723539	62907105
			Cyclic
48	295	1.57	1-Cyclopentylpropan-1-ol	19833-89-7	C8H16O	931	-	-			2101976	1202186	1812300		838456	289360	789747		895439	1177137	1134488		1179313	1350832	1758170		1396882	1416811	1552207	1329577	961632	1720222
49	650	2.27	α,α-4-Trimethylcyclohexanemethanol	498-81-7	C10H20O	1162	1161	[12]	1	0.000861326	361786	275337	208170	↑	311370	83750	125904	a)	227432	137198	98635	a)	89786	65244	118995	a)	27429	40490	20972	82785	27789	37623
50	745	1.44	α,α-Dimethyl-2-methylenecyclopropanemethanol	126434-25-1	C7H12O	1220	-	-			3046677	2612589	1657344		2303524	1582244	2913887		2861662	3589194	2828455		1750296	2154236	2831695		1567591	2785050	2551946	2283405	1762916	1828522
51	1500	1.96	Tricyclo[7.4.1.1(2,7)]pentadeca-2,4,6,9,11,13-hexaene-8-ol	104739-73-3	C15H14O	1773	-	-			1775897	2912839	5380201		1400900	1986607	4109436		3476959	3357672	4425846		3077188	4587138	5431150		104078	40458	27136	20962	4769	15528
			Aldehydes
			Aliphatic
52	60	0.42	Acetaldehyde	75-07-0	C2H4O	577	548	[1]	29	0.0529197	350978	583865	661028		vt	vt	vt		vt	vt	vt		vt	vt	vt		vt	vt	vt	4475583	971381	3333619
53	85	3.21	3-Methylbutanal	590-86-3	C5H10O	643	633	[1]	10	0.0157978	42789646	43327820	41658272		27805235	33939068	35643369		12807407	14645555	16643293		10033100	12535499	12736964		30425599	57407114	2880850	179590399	88034416	127574605
54	95	0.92	But-2-enal	4170-30-3	C4H6O	661	657	[13]	4	0.00608828	687682	778925	760829		vt	vt	vt		vt	vt	vt		vt	vt	vt		826709	653896	1082936	464936	471134	484516
55	110	3.09	Pentanal	110-62-3	C5H10O	701	699	[14]	2	0.00286123	vt	vt	vt	a)	1490345	1989684	1946608	↑	1466031	1612943	2127264	a)	846390	826701	734900	↓	2077165	1670756	1145522	vt	vt	vt
56	125	1.07	2-Methyl-2-butenal	1115-11-3	C5H8O	732	728	[1]	4	0.00549451	24332	63817	67080		vt	vt	vt		vt	vt	vt		vt	vt	vt		vt	vt	vt	5611331	3976106	3281045
57	160	0.94	Hexanal	66-25-1	C6H12O	804	801	[1]	3	0.00374532	3764231	2399242	1926031		2456905	3984591	4410440		2887949	2922822	2975121		3108751	3058620	3239034		9857678	13987015	15231945	15003169	12732316	13881158
58	260	1.15	Heptanal	111-71-7	C7H14O	905	901	[1]	4	0.00443951	6155556	2585020	2402800		827504	1596116	2575384		523831	591964	466055		1210043	1455792	1962611		1834015	1366466	1283021	8456421	7358419	10317727
59	330	1	2-Ethylhexanal	123-05-7	C8H16O	956	953	[1]	3	0.00314795	1063065	657846	652606	a)	200255	7200	278986	a)	576969	604092	759584	↑	397616	182634	320042	a)	245089	165170	277220	437330	559154	372999
60	405	1.27	Octanal	124-13-0	C8H16O	1010	1001	[1]	9	0.00899101	8238194	7600251	7486710	↓	2901153	1317300	2767842	↓	2935150	2855980	3021880	↓	3728290	2517337	2942554	↓	5930871	7512452	5074701	13033394	9388593	11561962
61	490	1.849	Oct-2-enal	2363-89-5	C8H14O	1064	1062	[1]	2	0.00188324	315765	165872	205939		377701	116214	510981		657025	685036	755759		957185	799124	871606		719120	671818	738732	239046	240415	416689
62	565	1.29	Nonanal	124-19-6	C9H18O	1110	1106	[1]	4	0.00361664	3862864	3064958	2599734		4620847	5835835	6218139		2621686	2853477	2327090		12971159	15353847	7778219		19646701	22210456	31635580	31451011	24566823	28245819
63	725	1.3	Decanal	112-31-2	C10H20O	1207	1207	[1]	0	0	1579555	1909103	1104162		2823789	1905770	3658198		2204315	1155483	2074876		5594221	8779489	5612331		12720650	12309136	19590031	14737999	11765957	12286965
64	815	1.711	Dec-2-enal	3913-81-3	C10H18O	1264	1260	[1]	4	0.0031746	vt	vt	vt		260925	297337	374445		361215	245909	218876		452984	380016	357043		665642	923786	1078920	305704	285886	435549
65	905	2.569	Deca-2,4-dienal	2363-88-4	C10H16O	1323	1295	[1]	28	0.0216216	126109	85752	56741	a)	143540	59961	125705	a)	64683	73630	96119	↓	92933	103180	131568	↓	214094	183045	242254	61152	51667	68222
66	975	1.63	Undec-2-enal	2463-77-6	C11H20O	1370	1364	[1]	6	0.00439883	vt	vt	vt		vt	vt	vt		vt	vt	vt		vt	vt	vt		436342	624190	675884	108215	127058	99082
67	1040	1.26	Dodecanal	112-54-9	C12H24O	1415	1412	[15]	3	0.00212465	389760	64850	vt		476799	638769	482217		268175	203870	80101		254739	425930	187512		4706132	8204910	7095926	6742182	7831526	7329785
			Aromatic
68	340	4.78	Benzaldehyde	100-52-7	C7H6O	967	965	[1]	2	0.00207254	207698297	182142690	161429724		173268254	149132238	179665709		119931948	90921484	157928018		263982373	270862328	153790198		728263136	871626206	847051495	1268038882	1348411069	928784022
69	475	0.4	Benzeneacetaldehyde	122-78-1	C8H8O	1053	1049	[15]	4	0.00381316	1812190	2281415	2304395	↓	6366435	7450192	7968830	a)	4351394	3228989	3280938	a)	5417741	5759815	4950743	a)	21233176	29675271	31888839	38232371	27753486	36024723
70	505	4.3	2-Methylbenzaldehyde	529-20-4	C8H8O	1075	1067	[2]	8	0.00749766	585650	601728	678013	a)	811220	238332	921539	a)	835587	1067598	721088	a)	243231	101065	139998	↓	2339409	2340200	3289088	1967894	1313248	1352223
71	525	4.5	4-Methylbenzaldehyde	104-87-0	C6H8O	1087	1085	[1]	2	0.00184332	4925788	4627141	6918883	↓	12075099	6341448	10138074	↓	9819933	12415869	5361242	↓	6461384	6922030	5898397	↓	32565031	39303260	44997427	33875701	23303934	27055699
72	660	0.73	2-Phenylpropenal	4432-63-7	C9H8O	1167	1163	[1]	4	0.00343938	vt	vt	vt		vt	vt	vt		vt	vt	vt		vt	vt	vt		756385	993491	791981	728009	191667	592370
73	740	4.4	3,5-Dimethylbenzaldehyde	5779-95-3	C9H10O	1218	1219	[1]	1	0.000820345	2924362	2742900	2617757	a)	5683070	2543570	4177923	a)	5357357	4643959	4383894	a)	2145201	2699437	2426069	↓	51152060	81956428	73023069	58626724	43039088	36647354
74	885	3.08	4-(t-Butyl)benzaldehyde	939-97-9	C11H14O	1309	1308	[1]	1	0.000764526	1237447	558219	541373		1018938	540005	1012401		1087726	782851	680174		544738	420152	725285		980170	1498239	957406	1173574	788621	666410
75	1500	3.25	3,5-di-tert-Butyl-4-hydroxybenzaldehyde	1620-98-0	C15H22O2	1774.5	1774	[16]	0.5	0.000281849	1160189	526365	496654	a)	1092075	716913	522124	a)	424493	325140	291359	↓	265026	305326	332999	↓	3513360	4417821	4818541	3003181	2485588	3267994
			Esters
			Aliphatic
76	80	0.57	Ethyl acetate	141-78-6	C4H8O2	625	612	[17]	13	0.0212418	14495133	11945094	1466785		6651631	8865516	3294148		22018915	27757845	71085183		21140764	24252704	21869977		18525081	20594739	93592015	4767871	6121082	9876681
77	105	3.33	Methyl methacrylate	80-62-6	C5H8O2	690	685	[1]	5	0.00729927	vt	vt	vt	↓	vt	vt	vt	↓	vt	vt	vt	↓	vt	vt	vt	↓	918088	812481	560075	882428	616378	87922
78	175	0.88	Butyl acetate	123-86-4	C6H12O2	821	818	[1]	3	0.00366748	10595792	7870362	7238335		621550	273838	71662		33677	646988	519239		2975816	274507	266633		291457	3317892	514189	10750627	9022945	11282668
79	205	3.44	Ethyl isovalerate	108-64-5	C7H14O2	853	856	[18]	3	0.00350467	116214	320389	713313		594773	353572	193398		208089	219172	281106		643974	577651	126890		75698	341935	329685	203508	159174	245450
80	205	0.819	2-Pentyl acetate	626-38-0	C7H14O2	851	854	[1]	3	0.00351288	864125	697222	537580		252407	vt	vt		37164	21247	67650		300422	121591	58667		527069	1004453	806789	743061	818518	819249
81	230	3.85	Isoamyl acetate	123-92-2	C7H14O2	879	877	[1]	2	0.0022805	vt	vt	vt	a)	14721010	32373653	29133311	↑	1497578	4749611	2424858	a)	9386780	8606811	15451467	a)	605025	1316349	810832	vt	vt	vt
82	235	4.14	2-Methylbutyl acetate	624-41-9	C7H14O2	884	883	[1]	1	0.0011325	vt	vt	vt	a)	234403	1193604	624464	↑	vt	585556	463488	↑	360654	vt	440257	↑	vt	vt	vt	vt	vt	vt
83	335	0.88	Isobutyl butyrate	539-90-2	C8H16O2	960	958	[1]	2	0.00208768	119879	108219	113084		6117	173.4	vt		11995	4534	31914		133991	26243	4508		19636	38251	3520	120329	103060	106298
84	355	1.018	2-Methylpentyl acetate	7789-99-3	C8H16O2	975	949	[1]	26	0.0273973	39306	33023	42781		vt	vt	vt		vt	vt	vt		vt	vt	vt		vt	vt	vt	105296	89658	94203
85	395	0.97	Butyl butyrate	109-21-7	C8H16O2	1004	995	[1]	9	0.00904523	515050	375404	344499		682538	312045	236951		149828	339475	152446		583181	114559	67263		141351	695661	526378	2257382	596549	2090198
86	400	1.02	Ethyl hexanoate	123-66-0	C8H16O2	1007	1001	[1]	6	0.00599401	834787	571177	491968		221068	35102	134825		461935	183701	723721		883498	580301	281729		179750	629985	81730	238013	394439	230857
87	425	1.12	Hexyl acetate	142-92-7	C8H16O2	1023	1024	[19]	1	0.000976562	1132988	1112061	1168842		957673	41877	377567		1210979	640372	1046118		892768	836219	225476		755054	583395	335709	959648	1059641	856311
88	485	0.96	Isoamyl butyrate	106-27-4	C9H18O2	1060	1056	[1]	4	0.00378788	1313045	1019451	1024392		83534	78033	53237		165101	173557	162325		779269	712713	195185		363694	160590	174336	954799	1083668	902349
89	555	1.75	2-Butoxyethyl acetate	112-07-2	C8H16O3	1104	1096	[1]	8	0.00729927	863895	983353	898600		2184311	857104	1302083		1205851	1270310	951698		984070	1091543	1047590		1070678	994835	725897	857847	887418	742234
90	640	1.05	3-Methylheptyl acetate	72218-58-7	C10H20O2	1155	1156	[1]	1	0.000865052	871800	974078	875647	a)	464762	242662	282407	a)	1059694	999292	973966	↑	879213	728808	878541	a)	306957	133147	209589	468298	565687	456055
91	675	1.03	Isononyl acetate	40379-24-6	C11H22O2	1176	-	-			393211	346170	363912	a)	180187	6554	276953	↓	318418	306670	278323	a)	325327	418092	508986	a)	418023	326345	130843	560611	383205	390638
92	700	2.29	Dimethyl 2,4-dimethyl-3-oxopentanedioate	2121-68-8	C9H16O4	1192	1213	[1]	21	0.0173124	vt	vt	vt		6381341	4754285	4674285		vt	vt	vt		vt	vt	vt		6798908	10770953	7028681	5226194	7345569	7185907
93	715	1.06	Ethyl octanoate	106-32-1	C10H20O2	1201	1195	[1]	6	0.00502092	325881	332018	183645		1196802	38661	1274073		82163	24961	46570		658041	750520	494949		208711	380580	328895	220046	143682	188901
94	720	1.13	Octyl acrylate	2499-59-4	C11H20O2	1204	-	-			397438	256379	208690	a)	254529	vt	85405	↓	504916	379434	285301	a)	664022	678268	527306	a)	564125	514699	291611	451852	405442	399090
95	770	1.11	2-Ethylhexyl acrylate	103-11-7	C11H20O2	1235	1230	[1]	5	0.00406504	313406	202214	185292	↓	342192	212355	221767	↓	370123	185701	234013	↓	374590	542637	360234	a)	899921	701894	475986	771571	722308	639335
96	830	2.03	But-1-en-1-yl 4-methylpentanoate	-	C10H18O2	1273	-	-			588013	778652	537707	↑	634944	504474	731970	↑	865512	882732	699481	↑	545812	480429	756199	↑	170428	250532	325999	115288	93770	130376
97	860	1.21	2-tert-Butylcyclohexyl acetate	88-41-5	C12H22O2	1291	-	-			7536403	5188771	5625121	a)	2390851	964710	2239632	↓	5316571	5035110	5707986	a)	6224880	7012946	6053218	a)	5286285	4555198	3791912	4367159	4757352	4302505
98	910	2.17	α,α-Dimethylbenzeneethanol acetate	151-05-3	C13H22O	1325.6	-	-			8133648	6103093	4974019		9974234	5782111	9020404		5443641	4725184	5882472		4123754	3845686	4870385		6672089	6980207	6703314	6331246	6266409	5111563
99	925	1.3	4-tert-Butylcyclohexyl acetate (isomer)	32210-23-4	C12H16O2	1326	1320	[1]	6	0.00454545	4232621	2249204	2611690		2369047	1531895	3115852		3023469	2971446	2610741		2491296	3681442	3244336		1959360	1662172	1691991	1720253	1720723	1504887
100	940	3.23	Methyl α-methylenebenzenepropanoate	3070-71-1	C11H12O2	1347	1339	[1]	8	0.00597461	vt	vt	vt		2256596	1953196	vt		33567	16651	vt		vt	vt	vt		2879881	4546651	3524077	4462867	4849788	3159551
101	985	2.57	3-Hydroxy-2,4,4-trimethylpentyl-2-methylpropanoate	74367-34-3	C12H24O3	1378	1376	[1]	2	0.00145349	192625678	140201897	111184436	a)	100111548	130144962	129218394	a)	121894050	97296546	74013248	a)	57937097	62734733	59051966	↓	202766474	233513756	222980453	278570059	197008185	163056248
102	990	2.37	2-(2-Butoxyethoxy)ethyl acetate	124-17-4	C10H20O4	1380.9	1366	[20]	14.9	0.0109078	46327833	10686681	10517208		21696907	6719121	6771232		35792734	vt	5870159		4950400	6924468	5858743		11546702	9351103	6359496	13629194	6689683	8490863
103	1025	1.051	Ethyl decanoate	110-38-3	C12H24O2	1404	1395	[1]	9	0.00645161	20771	27656	12601	a)	96286	35372	106570	a)	16975	12825	28299	↓	100748	122723	56082	a)	78901	180433	174605	115096	55312	92245
104	1115	1.77	Diisopropyl adipate	6938-94-9	C12H22O4	1469	1464	[21]	5	0.0034153	15165767	1672205	1466355		2054517	807503	948528		4226266	493498	670516		563480	835408	537005		4279918	3387243	3140178	7758210	4180537	3736675
105	1300	3.26	Hexamethylene diacrylate	13048-33-4	C12H18O4	1603	1604	[22]	1	0.000623441	674224	490758	454123		1688622	386051	368838		579254	638375	450702		545660	484613	767445		735133	1197958	1029996	1030058	1108566	948305
106	1300	1.16	2-Methylpropanoic acid, 1-(1,1-dimethylethyl)-2-methylpropane-1,3-diyl ester	74381-40-1	C16H30O4	1601	-	-			134818103	79939934	81847607		53648734	44841250	56170483		77165852	34795310	41691970		68577780	88808864	63944698		67331290	53821764	77995200	68817339	41149709	46742374
107	1345	0.93	Isopropyl laurate	10233-13-3	C15H30O2	1637	1630	[1]	7	0.00429448	350489	450932	651637	a)	465790	228210	500349	a)	241206	324954	677996	↓	441310	525693	553670	a)	1106454	851750	777772	859675	596005	512270
108	1380	2.91	Methyl dihydrojasmonate	24851-98-7	C13H22O3	1666	1650	[23]	16	0.00969697	991099	1172435	854293		1385482	466002	543965		2818074	1325140	1919757		745140	727188	1044118		1893572	1573242	2791898	2632473	1542011	1376532
109	1415	0.81	Nonyl 2-methylpropanoate	10522-34-6	C13H26O2	1693	-	-			1383231	1575915	2414996		856892	233119	546002		2097182	850839	653677		705943	574404	438420		5099198	4336981	1637638	2355223	1472625	2167480
110	1505	1.69	Dibutyl adipate	105-99-7	C14H26O4	1777.8	1766	[21]	11.8	0.00668177	167025	135688	133746		1223037	466392	649951		1725961	331256	659107		653286	862241	449894		1080374	1457178	2660454	1338269	1172877	809568
111	1560	0.87	Isopropyl myristate	110-27-0	C17H34O2	1834	1835	[24]	1	0.000544959	1083615	3906321	8584199		2783268	829718	3889861		2476190	5573895	5243959		2057077	2710724	3040673		2330315	2919480	4932492	4096400	2295000	1018891
112	1730	0.86	Isopropyl palmitate	142-91-6	C19H38O2	2025	2024	[10]	1	0.000494071	96304	949660	1566413		424766	75371	712879		570428	705037	488137		105983	624139	426887		336886	497703	566328	792930	445762	128313
			Aromatic
113	550	3.66	Methyl benzoate	93-58-3	C8H8O2	1102	1101	[1]	1	0.000908265	458424	525098	686353	a)	1309436	771177	1025459	a)	429031	16598	31702	↓	273990	458400	282824	a)	1821838	2427755	1497314	1488685	1474322	1457190
114	670	3.98	Benzyl acetate	140-11-4	C9H10O2	1175.1	1170	[25]	5.1	0.00435897	11442539	8954629	7215839		12629889	6828167	12622181		10213722	8008558	7669119		4794700	4868442	5372268		2510807	2559200	1815070	1852680	1543687	1599503
115	675	2.94	Ethyl benzoate	93-89-0	C9H10O2	1178	1173	[1]	5	0.00426257	161073	256496	160919		268642	213405	235331		245459	158299	233249		160209	196490	197597		179513	214099	146915	145046	125687	123561
116	715	3.03	1-Phenylethyl acetate	93-92-5	C10H12O2	1201.9	1206	[26]	4.1	0.00339967	4207446	4095908	3096893	a)	6286159	3690058	6148164	↑	3212883	2732856	4203151	a)	2638843	2321704	3045497	a)	2534946	2684981	2503066	2424457	2286487	2134151
117	815	3.5	2-Phenylethyl acetate	103-45-7	C10H12O2	1265	1260	[1]	5	0.00396825	1080883	988354	840722	↑	1561077	1033251	1293849	↑	1044710	1302412	790384	↑	591322	680432	764110	↑	158754	141359	vt	100734	49772	vt
118	920	2.25	Isobutyl benzoate	120-50-3	C11H14O2	1332	1326	[1]	6	0.00452489	113097	101416	98410		136521	90256	113124		113898	100269	128073		94333	136704	146690		132622	135714	151645	122062	118899	108642
119	950	2.8	Benzyl butyrate	103-37-7	C11H14O2	1354	1345	[27]	9	0.00669145	338137	558535	415117	↓	869999	648009	932117	a)	524164	511411	321313	↓	252217	300530	249564	↓	1088991	884449	1054040	818590	728597	747989
120	955	1.64	Cynnamil propionate	103-56-0	C12H14O2	1356	1351	[1]	5	0.00370096	41461	vt	15104		323561	368787	95561		vt	vt	vt		37112	17296	26281		723098	935211	796007	983774	1122066	568177
121	1025	2.31	2-Methylbenzenemethanol acetate	17373-93-2	C10H12O2	1405	1395	[1]	10	0.00716846	297612	133093	146494		256840	215526	122854		243250	108421	104984		286859	316039	148700		150350	109144	111235	82451	22487	40774
122	1115	2.525	Ethyl α-ethylbenzeneacetate	119-43-7	C12H16O2	1470	1458	[1]	12	0.00823045	102835	vt	vt		1310554	1076474	47132		79248	12386	vt		vt	27156	21840		2848607	3451906	3210898	2848506	3516677	2615775
123	1160	1.73	1,1-Dimethyl-2-phenylethyl butanoate	10094-34-5	C14H20O2	1501	1495	[1]	6	0.00401338	3573086	2258926	2482105	↓	3214213	2743888	2928970	↓	3445810	2193712	2132460	↓	2368247	3499284	2928970	↓	13145497	9865255	12530705	8618775	7325710	8704441
124	1440	1.69	2-Octyl benzoate	6938-51-8	C15H22O2	1716	-	-			330871	356465	403623		290534	208494	329095		222631	182325	385660		301428	363948	155993		409581	327078	563802	413925	200875	203957
			Cyclic
125	1130	4.29	γ-Decalactone	706-14-9	C10H18O2	1482	1463	[15]	19	0.012987	713173	121840	239504		330973	185735	vt		283330	129574	175841		186277	210896	201682		113823	114037	vt	130550	92406	120028
			Ethers
			Aliphatic
126	80	0.44	2-Ethoxy-2-methylpropane	637-92-3	C6H14O	625	620	[28]	5	0.00806452	7030707	10021200	13746385	a)	6673737	6206306	8405428	↓	26724013	27903546	17319288	↑	14887117	10087667	17668278	a)	14425978	806427	10181798	19537576	15536787	24427781
127	275	3.28	2-Butoxyethanol	111-76-2	C6H14O2	917	910	[29]	7	0.00769231	359928	293749	491041	a)	936995	707105	503047	↑	650669	522632	540688	a)	181533	290222	274544	a)	132405	145412	vt	vt	vt	80854
128	315	2.04	1-Butoxy-2-propanol	5131-66-8	C7H16O2	946	943	[1]	3	0.00318134	1031396	1693251	1773309		2389479	575860	1114792		1109057	1656923	1259012		1528331	1361444	1363078		486725	859132	678138	478374	589040	453011
129	715	4.67	2-(2-Butoxyethoxy)ethanol	112-34-5	C8H18O3	1203	1196	[1]	7	0.00585284	1400990	1348353	829609		720739	85452	211998		1426020	vt	881957		98807	147085	122107		22785	21010	22469	22006	15740	vt
130	740	1.09	3-(2,2-Dimethylpropoxy)-2-butanol	74793-66-1	C9H20O2	1216	-	-			1057945	447713	490804		1007657	80730	621988		558106	264066	397970		383063	414050	302983		187468	199669	196043	261133	122926	269779
131	1300	2.73	1-tert-Butoxy-2-ethoxyethane	51422-54-9	C8H18O2	1602	-	-			6364445	4413939	3886687		7465118	2639286	5719100		3577597	3755683	2904386		2156652	1907009	2495852		47374	31602	13215	vt	114803	81896
132	1385	0.73	Dioctyl ether	629-82-3	C16H34O	1669	-	-			825704	921111	1628853		764538	205087	386811		1180143	938958	1043524		1003886	680381	661943		1265419	755791	977292	1107905	650609	810168
			Aromatic
133	505	1.45	1,1-Dimethylethoxybenzene	6669-13-2	C10H14O	1073	1074	[30]	1	0.000931099	268115	202100	345420	a)	118433	30058	87593	↓	273928	165150	167717	a)	439969	467509	255136	a)	555101	308402	325152	652828	455826	587801
134	685	1.54	1,1-Dimethylethoxymethylbenzene	3459-80-1	C11H16O	1183	1184	[1]	1	0.000844595	35872	80279	64197		1042133	881310	84910		73323	48943	53824		vt	53609	vt		1589143	2173858	1620940	2034301	2408322	1311561
135	790	1.62	Thymol methyl ether	1076-56-8	C11H16O	1248	1235	[31]	13	0.0105263	192183	144750	151905		117638	159818	204255		158480	211307	203258		212182	322032	277223		46644	44129	44694	31239	37348	29580
136	1030	3.54	Diphenyl ether	101-84-8	C12H10O	1409.7	1402	[1]	7.7	0.00549215	1020889	626700	689774		759245	715174	791334		1161434	807833	788632		861209	1098166	950697		2401226	1937668	2334520	1791323	1411070	1787198
			Hydrocarbons
			Aliphatic
137	255	0.51	Nonane	111-84-2	C9H20	898	900	[1]	2	0.00222222	223350	206727	280626	↑	vt	vt	vt	↓	vt	vt	vt	a)	vt	vt	vt	a)	vt	vt	vt	111807	146604	172287
138	390	0.55	Decane	124-18-5	C10H22	1000	1000	[1]	0	0	1271478	1633490	2105627		468163	112615	316848		259076	497234	vt		351919	438759	232260		324033	336028	vt	316539	369192	451037
139	550	0.57	Undecane	1120-21-4	C12H26	1100	1106	[1]	6	0.00542495	2008733	2512583	1850038		1353736	1250226	1299399		608038	949839	133133		950219	948456	1014534		1134958	882042	vt	1042279	1153587	965253
140	610	3.11	3,3-Dimethyloct-1-ene	74511-51-6	C10H20	1138	1151	[32]	13	0.0112945	6383846	5095598	4452089	↑	4242308	3210602	3952431	a)	3227551	3425245	3223085	a)	2539802	2329285	2735589	a)	382942	518543	689249	428093	188949	274988
141	635	2.9	6-Methyloct-1-ene	13151-10-5	C9H18	1153	-	-			7174328	6447583	4998967	↑	8099031	4380478	7133812	↑	5158766	4135430	4479951	↑	3742533	3828992	4922068	↑	786175	1230381	1000977	1138065	742497	889947
142	700	0.64	Dec-1-ene	872-05-9	C10H20	1191	1191	[33]	0	0	261684	256541	334661		174465	34373	vt		41555	vt	54782		178235	42766	7265		539884	415969	125581	2440415	2695705	3058752
143	710	0.59	Dodecane	112-40-3	C12H26	1197	1201	[1]	4	0.00333056	5975438	5968984	4768929		4133490	2719293	2201523		2892409	2826988	1115318		2312225	2669400	2113075		1945052	2480100	2435568	2015548	1909737	1806524
144	870	0.61	Tridecane	629-50-5	C13H28	1297	1301	[1]	4	0.00307456	11367513	6681839	4772458		2147059	1783290	1989752		1505167	1070967	894162		1278501	1260964	716921		778761	568259	498193	931689	924044	723838
145	895	0.58	Isocetane	4390-04-9	C16H34	1314	1317	[34]	3	0.0022779	776428	671186	799611		755552	675728	291832		218224	392840	55635		457028	330677	612729		332297	202142	5823	509659	521257	694012
146	1020	3.37	Tetradecane	629-59-4	C14H30	1402	1401	[1]	1	0.000713776	13261487	9028965	6932174		4118116	3038556	2544229		2332776	2323478	2175117		2078015	1792024	1528399		2044856	1802499	1177476	2130298	2207916	1667896
147	1155	0.69	Pentadec-1-ene	13360-61-7	C15H30	1497	1492	[35]	5	0.00335121	348812	249350	227369		37057	8759	55492		137531	72912	334425		235149	375553	44045		339303	340364	93855	333616	281700	273755
148	1165	0.64	Pentadecane	629-62-9	C15H32	1504	1501	[1]	3	0.00199867	15171760	9361453	13576385		5954839	5625106	4542455		4459225	4555753	5252258		5826214	4395662	3215395		4373167	5269529	3948585	5058733	4456043	4614947
149	1300	0.64	Hexadecane	544-76-3	C16H34	1601	1601	[1]	0	0	6992494	7882064	7884053		2500423	1930322	2402652		3125597	3839599	2141078		787711	734769	962018		1056223	890403	1175705	2996506	3001048	2267817
150	1425	0.63	Heptadecane	629-78-7	C17H36	1701	1701	[1]	0	0	3540372	4865958	6030135	a)	1694701	1504809	2066675	a)	5876535	6303589	7007968	↑	2225650	1750942	1104198	a)	3211159	3883651	1805945	4129641	2468695	2177537
151	1530	0.63	Octadecane	593-45-3	C18H38	1801	1754	[1]	47	0.0267959	577358	483701	519397		492477	26112	589540		401546	318879	560554		472011	534908	46298		293606	160154	314337	402103	392784	246560
152	1620	0.63	Nonadecane	629-92-5	C19H40	1895	1919	[1]	24	0.0125065	102435	134256	152566		37181	vt	37723		503896	364290	504312		153777	114197	9889		61303	18861	127299	113993	83145	73477
153	1710	0.64	Eicosane	112-95-8	C20H42	2001	-	-			97842	161107	129100		25667	26804	301168		484276	346161	589920		110976	162867	37189		47449	89072	82267	408027	64196	34851
154	1785	0.65	Heneicosane	629-94-7	C21H44	2089	-	-			332160	372738	421065		13715	29800	343387		116550	623536	598182		273754	498906	73283		50142	53788	84989	74658	120384	62483
			Cyclic
155	250	4.29	Cyclooctatetraene	629-20-9	C8H8	899	895	[1]	4	0.00446927	vt	vt	vt		1177279	1008954	1691216		2139161	1872377	2297535		2899728	3464941	3679500		1093362	1779359	1927608	4282734	3476942	4274506
156	450	3.33	(1,2-Dimethylpropyl)cyclopropane	6976-27-8	C8H16	1040	-	-			5657456	2153265	4030291		8963253	3932964	6549602		6284358	9643992	6014471		9185665	5278018	8030704		5165338	1630010	445353	1634478	1630167	2405136
			Aromatic
157	95	0.63	Benzene	71-43-2	C6H6	654	643	[1]	11	0.0171073	4272613	3696683	4454437		1021156	981233	2061177		3720113	3219018	1372015		5389739	7466846	4057506		4096776	3501831	916012	665313	1262955	2483079
158	140	0.81	Toluene	108-88-3	C7H8	767	759	[1]	8	0.0105402	9305857	7656255	6651463		3775683	2832163	3792665		28662646	20894042	15017024		17928945	23084994	12681929		24278441	20276872	14378537	10480187	13278751	16508067
159	215	0.98	Ethylbenzene	100-41-4	C8H10	861	860	[1]	1	0.00116279	684445	474657	642879		220226	559209	584430		1591485	426604	742417		890446	1467754	967119		1585490	892284	552257	vt	1177397	1034023
160	225	1.02	1,3-Dimethylbenzene	108-38-3	C8H10	871	871	[1]	0	0	3771349	2548779	3895444	a)	1433256	1910245	1576907	↓	3898144	4415323	3341942	a)	3963443	4513434	3813949	a)	5425578	3698847	2819642	4621065	4077024	3779794
161	245	3.78	1,2-Dimethylbenzene	95-47-6	C8H10	894	901	[1]	7	0.00776915	133987	396243	505802		270410	844456	925998		1107430	vt	625011		875432	603402	935600		598272	611016	894966	350019	567237	305093
162	250	1.64	Styrene	100-42-5	C8H8	897	895	[36]	2	0.00223464	5358794	4192115	4560939		2080094	1888068	619621		2916485	2331938	1882116		1580335	2726659	984891		1399944	1178955	1659873	4282734	3476942	4274506
163	335	3.85	1-Ethyl-2-methylbenzene	611-14-3	C9H12	962	973	[37]	11	0.0113052	vt	vt	vt	a)	106761	152688	127987	↑	93720	31420	139407	a)	vt	190332	310340	a)	vt	76067	vt	vt	vt	vt
164	340	1.12	1-Methylethylbenzene	98-82-8	C9H12	964	927	[1]	37	0.0399137	308290	172198	238983	a)	25562	vt	38068	↓	81331	81902	183604	a)	186699	46072	32007	a)	75313	25569	1738	274433	310322	303605
165	345	1.2	1,3,5-Trimethylbenzene	108-67-8	C9H12	968	995	[1]	27	0.0271357	265480	155394	155047		20303	124276	9006		26144	11271	54750		210123	51999	vt		52170	14048	13897	179538	190081	146369
166	370	1.66	(1-Methylethenyl)benzene	98-83-9	C9H10	986	985	[1]	1	0.00101523	531320	354926	315685		341191	84537	460493		833173	387303	101636		265681	235030	199395		340634	343816	123061	500283	653227	465353
167	385	1.28	1,2,3-Trimethylbenzene	526-73-8	C9H12	997	1023	[1]	26	0.0254154	1032105	969618	1055557		242095	27561	626822		406564	401436	393025		1188011	1298354	2040914		503171	454842	555481	1142731	1257913	1108044
168	515	1.27	1-Ethyl-2,3-dimethylbenzene	933-98-2	C10H14	1079	1079	[1]	0	0	116329	37741	37883	a)	vt	vt	14802	↓	45412	15920	52645	a)	71170	75545	40156	a)	116367	62517	51100	122221	144271	99400
169	685	3.76	Naphthalene	91-20-3	C10H8	1184	1189	[38]	5	0.00420521	6873124	5311905	5843421	↓	6062287	6148599	6959547	a)	7053609	7086119	7216137	a)	9065179	8156652	8443898	a)	7737833	8131987	7832700	7594150	8197058	6899213
170	800	0.89	1,3-bis(1,1-Dimethylethyl)benzene	1014-60-4	C14H22	1253.7	-	-			3524004	2466880	4807014		2651491	2998142	1335944		4008386	5665801	1374362		5183721	5064948	4421560		4244389	4272062	941519	4973334	2842365	3239338
171	885	3.54	1-Methylnaphthalene	90-12-0	C11H10	1309	1307	[37]	2	0.00153022	275381	174173	177654		276700	359617	567231		325363	302995	398305		294776	411216	370778		474004	402961	317457	240794	286950	241925
172	915	1.94	4-Phenylcyclohexene	4994-16-5	C12H14	1329	1345	[39]	16	0.0118959	187733	108213	126106	↑	98060	104515	168343	a)	196073	138394	180488	↑	221236	298517	292125	↑	39309	32416	vt	46549	60185	39662
173	990	3.72	Biphenyl	92-52-4	C12H10	1382	1383	[1]	1	0.000723066	1006195	979786	826686	a)	1452786	1036428	1112137	↑	1208881	583485	790789	a)	764580	620869	619005	a)	419651	408451	531262	383899	422496	339112
174	1360	0.95	1-Propylnonylbenzene	2719-64-4	C18H30	1649	1648	[1]	1	0.000606796	174039	67435	44071		63950	61732	24683		24999	24731	74350		27253	79528	18534		287924	284661	107575	185383	208934	159938
175	1370	2.55	1,1'-(1,3-Propanediyl)bis-benzene	1081-75-0	C15H16	1658	1654	[1]	4	0.00241838	vt	2360	4450	↓	40890	39240	9292	a)	12878	6325	8702	↓	20789	4964	4545	a)	335089	410464	374822	270634	411811	380064
176	1405	2.26	1,1'-(1-Methyl-1,3-propanediyl)bis-benzene	1520-44-1	C16H18	1687	1664	[40]	23	0.0138221	342544	535885	753570	a)	290392	441660	813969	a)	694777	826055	984250	↑	826926	1117778	1137849	↑	227974	218640	294015	284745	332191	243835
177	1425	2.41	1,1'-(1-Butenylidene)bis-benzene	1726-14-3	C16H16	1702	-	-			2192387	3025712	4915278		2181897	2731934	5041747		4200356	4435991	5732505		5318048	7557035	8468154		520718	248959	153889	158292	156193	94032
178	1445	1.8	1-Phenyl-1,3,3-trimethylindan	3910-35-8	C18H20	1721	1716	[41]	5	0.00291375	12326336	22837728	42053175		12636523	18632528	32671554		21052497	29914394	34683823		32865101	42860120	53626347		318451	189659	91964	136754	76366	99875
179	1450	1.9	2,6-Diisopropylnaphthalene	24157-81-1	C16H20	1726	1728	[37]	2	0.00115741	756571	705088	491010		135972	405779	575727		514466	339613	709400		438263	658106	440588		402602	344907	251888	421062	228491	346047
180	1630	0.95	(1-Methyldodecyl)benzene	4534-53-6	C19H32	1907	1916	[29]	9	0.00469729	96614	77761	125402		84235	5592	115213		108274	164733	381134		158931	97495	8533		47954	124035	336846	130582	88748	64304
			Ketones
			Aliphatic
181	60	3.08	Propan-2-one	67-64-1	C3H6O	584	559	[1]	25	0.0447227	5921524	11649796	22149405		160968548	107892497	38612148		90205566	177724990	168488487		32478702	46387409	40928886		169067710	137908964	153439414	122985960	106890419	117159246
182	80	0.6	Butan-2-one	78-93-3	C4H8O	625	622	[42]	3	0.00482315	86917974	90101210	62466958		32792520	30671568	43914820		13161309	43532026	6582432		25408023	13366171	19774519		10857213	20371383	4052434	52268302	49510920	43143315
183	80	0.76	Butane-2,3-dione	431-03-8	C4H6O2	625	591	[1]	34	0.0575296	1792647	1383087	1179942		1182352	2829242	1995532		1335384	4224761	947542		2056645	2499592	2696688		13493106	15434375	7265153	21966142	16462700	18371886
184	100	0.72	Pentan-2-one	107-87-9	C5H10O	672	664	[1]	8	0.0120482	24327860	15231382	20292177	↑	7821923	6643804	9777928	a)	6167215	7746830	6026024	a)	5237018	4859622	7649795	a)	3909743	7093531	6766317	6899410	5525074	5841785
185	105	0.97	Pentane-2,3-dione	600-14-6	C5H8O2	679	665	[1]	14	0.0210526	1149677	593956	1041660		183143	488258	379585		2028442	2167960	1634581		7964041	9604828	10704839		3661862	3647248	3500605	3586080	2444827	3713432
186	110	3.04	Acetoin	513-86-0	C4H8O2	701	698	[1]	3	0.00429799	6375368	6973522	7224944		vt	vt	vt		vt	vt	vt		vt	vt	vt		vt	vt	vt	541998	483184	542145
187	115	3.47	4-Methylpentan-2-one	108-10-1	C6H12O	714	736	[43]	22	0.0298913	9369214	7694896	10207144	↑	2757781	4174974	5296320	a)	6076795	5183715	4463934	a)	3598358	3343280	4723557	a)	4093585	3030929	4723335	3570408	3650871	2955186
188	150	0.85	Hexan-3-one	589-38-8	C6H12O	790	795	[44]	5	0.00628931	225511	162349	158367		494710	12358	76311		342685	281949	305308		122896	vt	vt		vt	14597	vt	57620	153099	55134
189	155	0.94	Hexan-2-one	591-78-6	C6H12O	801	790	[45]	11	0.0139241	2597260	1346452	2169900	↑	674217	497639	770442	a)	670182	1009247	718233	a)	591471	468350	1225415	a)	476792	1011651	827955	978981	1141996	651318
190	160	1.16	4-Methylpent-3-en-2-one	141-79-7	C6H10O	806	801	[1]	5	0.0062422	4623910	3281099	4265040	a)	1456607	1193087	1009317	a)	2873874	3920510	2242178	↓	2269504	3062053	2559587	↓	4316544	4628921	7286575	2851000	1532604	2598761
191	190	0.87	5-Methylhexan-3-one	623-56-3	C7H14O	836	865	[46]	29	0.033526	22466952	19336153	28531020	a)	25848188	37470172	33619882	a)	5644979	12437799	6431392	a)	32853816	35552571	40340887	↑	47234	25666	87114	638150	641064	1036982
192	215	1.06	5-Methylhexan-2-one	110-12-3	C7H14O	861	860	[1]	1	0.00116279	1064349	1028081	915574		vt	vt	vt		309184	348501	439783		73883	45689	32822		78289	81450	76860	712662	518132	574850
193	230	0.97	Heptan-4-one	123-19-3	C7H14O	876	871	[1]	5	0.00574053	123772	153054	210738		32013	vt	vt		32862	13669	vt		46096	14191	vt		vt	6711	9963	119775	139281	148142
194	245	1.05	Heptan-3-one	106-35-4	C7H14O	891	889	[1]	2	0.00224972	3321117	2533231	2310585		2206100	3178666	2422864		2911335	2521822	3462727		2573233	3053027	3286248		2535113	2420678	2233506	2500163	3336123	2541897
195	250	1.17	Heptan-2-one	110-43-0	C7H14O	896	895	[1]	1	0.00111732	10992531	10711096	12519775		1360213	2360924	1211413		2273171	911260	1306387		1390224	656654	877264		589955	663018	289752	3588568	7913545	2793933
196	310	1.13	4-Methylheptan-2-one	6137-06-0	C8H16O	942	943	[47]	1	0.00106045	23274251	24064014	32643386	a)	14873534	21155992	18722386	↓	25018317	20431154	25671662	a)	22890775	24369175	39328104	a)	40114822	26082987	49888944	47645569	34104315	39166778
197	330	1.22	6-Methylheptan-2-one	928-68-7	C8H16O	956	956	[30]	0	0	17225132	15622739	18152975		1277737	570416	1257763		1832566	1264938	2121113		1336248	1282482	1146528		246158	358839	69850	777290	977727	750347
198	335	1.31	4-Methylhept-3-en-2-one	22319-25-1	C8H14O	960	-	-			959619	1060601	1270560	a)	118223	20103	25244	↓	313622	104335	318382	a)	630614	270451	237527	a)	360593	428534	149478	1230197	997414	1045036
199	345	1.27	5-Methylheptan-2-one	18217-12-4	C8H16O	968	971	[48]	3	0.0030896	1373198	1320647	1532160	↑	552211	361027	514797	a)	427754	235365	376344	a)	739081	499454	222069	a)	478182	207915	191268	717726	726845	701364
200	380	1.66	6-Methylhept-5-en-2-one	110-93-0	C8H14O	993	985	[1]	8	0.00812183	12627329	14094068	13875195		10933740	2870676	4695702		13800520	12334553	19838443		14710026	13195156	11043470		8481325	7225112	2137264	9242298	7987738	9368772
201	380	1.16	Octan-3-one	106-68-3	C8H16O	993	990	[1]	3	0.0030303	11581290	8716385	6600277		608956	40020	359020		1090080	1295060	1613863		3947398	2584224	2689868		242829	242654	46353	1640951	767024	1347194
202	385	1.3	Octan-2-one	111-13-7	C8H16O	997	990	[1]	7	0.00707071	2639987	2083431	2229812		1035615	63756	770265		700541	978124	1154253		1808038	1390291	1213149		733378	556074	753190	1385054	2191894	977986
203	460	1.83	Oct-3-en-2-one	1669-44-9	C8H14O	1045	1040	[1]	5	0.00480769	1501733	1417686	1349183	↑	1020941	459131	772614	a)	948770	1050656	1144221	a)	1300881	1024301	1022594	a)	163187	426803	131754	245945	128191	108901
204	485	1.3	7-Methyloctan-3-one	5408-57-1	C9H18O	1060	1057	[49]	3	0.00283822	2826627	2355030	3327966	a)	1069497	908602	581556	↓	2096346	2110826	2011488	a)	4198744	4004217	2104859	a)	4256783	2146990	3834550	6190914	4669402	5558012
205	535	1.21	Nonan-3-one	925-78-0	C9H18O	1091	1090	[1]	1	0.000917431	104312	77369	85772	a)	41953	24036	29440	a)	105269	43045	128007	a)	231681	128802	115056	↑	35310	40197	27865	54575	105252	48253
206	545	1.34	Nonan-2-one	821-55-6	C9H18O	1098	1095	[1]	3	0.00273973	6964003	5593397	6168937		3920676	685139	3670781		5641045	3787552	6806336		5365357	4983010	4730371		1097128	1094690	991976	1442740	6163832	1138461
207	570	3.08	6-Methylhepta-3,5-diene-2-one	1604-28-0	C8H12O	1114	1112	[1]	2	0.00179856	568554	504005	476900	↑	1182965	146914	533468	a)	255461	265229	332579	a)	299946	358571	217911	a)	76974	95351	80944	22137	50782	60139
208	575	1.92	Phorone	504-20-1	C9H14O	1116.3	-	-			1312774	960123	1319429		1110377	606121	1124626		1248245	1544964	1105832		1198233	1392887	2032338		1350704	1745430	1745841	1663027	865113	1127461
209	605	2.24	4-Acetyl-1-methylcyclohexene	6090-09-1	C9H14O	1135	1131	[10]	4	0.00353669	1123352	781150	825824		1852544	784658	1031459		1306793	966541	1079208		701896	807665	714890		440038	277409	268457	259608	282489	334441
210	700	1.21	Decan-3-one	928-80-3	C10H20O	1192	1190	[1]	2	0.00168067	450692	289961	331833	↑	308459	166024	244067	a)	174151	75193	193549	a)	256778	332385	309379	↑	116698	114049	124823	187620	185593	141355
211	705	1.35	Decan-2-one	693-54-9	C10H20O	1195	1195	[1]	0	0	5238664	3916623	4378381		1321415	1296725	1680571		2023155	1624161	2058652		2260641	2477702	2260043		413951	406396	vt	729299	855139	379175
212	865	1.33	Undecan-2-one	112-12-9	C11H22O	1295	1291	[50]	4	0.00309837	1246486	939984	1240683		964005	944736	1743012		1494416	1629642	2151728		2710378	3056584	3157572		1501166	1556425	1715467	1616934	2924769	1339789
213	985	1.14	2-Methylundecan-5-one	50639-02-6	C12H24O	1377	1370	[1]	7	0.00510949	168380	125119	129045	↓	228886	141052	138881	a)	217649	87088	164555	a)	400633	368392	336816	a)	308127	361637	340819	516971	455951	402718
214	1010	1.19	Dodecan-3-one	1534-27-6	C12H24O	1394	1396	[51]	2	0.00143266	160663	121743	161774		2037052	1131062	1956781		239227	222091	147142		7076234	8527371	7557875		501430	474385	323642	307305	401199	264957
215	1020	1.3	Dodecan-2-one	6175-49-1	C12H24O	1400	1395	[1]	5	0.00358423	425798	362702	426270	↓	617339	475992	492656	a)	413826	439328	495742	a)	699399	821921	739126	a)	1530967	1677844	1269423	1548191	1771276	1424732
216	1155	1.2	Tridecan-3-one	1534-26-5	C13H26O	1497	1498	[52]	1	0.000667557	200665	263610	368702	a)	344531	220999	273421	a)	268888	442288	544951	a)	918233	1204596	1046120	↑	308498	289004	207474	294967	266909	259553
217	1165	1.29	Tridecan-2-one	593-08-8	C13H26O	1505	1496	[53]	9	0.00601604	225206	174405	265084	a)	207918	161748	226480	↓	347466	467246	482253	a)	265639	253680	269865	a)	711218	698842	620653	777769	1170283	624758
218	1425	1.19	Pentadecan-2-one	2345-28-0	C15H30O	1701	1698	[54]	3	0.00176678	370917	348564	447544		290059	252304	258656		415988	657214	562636		303579	258372	228869		357844	207021	424680	460701	358925	224960
			Aromatic
219	505	4.94	Acetophenone	98-86-2	C8H8O	1075	1074	[1]	1	0.000931099	21235319	19050044	17929067		16836183	16725452	23530437		20487601	17013942	16360070		12012948	13047223	16121147		10845140	11242210	11856497	13763350	14714230	12450053
220	605	4.96	1-Phenylpropan-2-one	103-79-7	C9H10O	1136	1135	[1]	1	0.000881057	45299	97837	76549		801634	vt	418542		vt	vt	vt		vt	vt	vt		vt	vt	vt	1161055	1216331	654298
221	695	4.39	1-(4-Methylphenyl)ethanone	122-00-9	C9H10O	1191	1179	[1]	12	0.0101781	2529249	2610521	2544828		2851318	1907215	3003796		2037819	2945269	1687661		1484456	1836103	2236169		390272	405832	86034	154355	10064	24638
222	805	3.278	1-Phenylbutan-1-one	495-40-9	C10H12O	1258	1254	[1]	4	0.00318979	vt	12116	32954	↓	338281	292519	vt	a)	187673	154037	vt	a)	37273	82556	61134	a)	326585	420528	368914	450205	690536	395725
223	905	3.06	4-Isopropylacetophenone	645-13-6	C11H14O	1323	1320	[1]	3	0.00227273	1892464	1311436	1228595	↑	1682667	687089	1436114	a)	1643842	1130843	1224762	a)	755117	808161	984323	a)	175076	192214	100372	97610	63705	36480
224	1100	2.98	1-(4-tert-Butylphenyl)propan-2-one	81561-77-5	C13H18O	1459.3	-	-			8508527	1748365	1656260		3075828	1087774	1535607		3746301	1671713	1265968		1022870	999863	978602		3032949	2884009	2829365	2667550	1538017	1820863
225	1520	2.01	1,5,6,7-Tetramethyl-3-phenylbicyclo[3.2.0]hepta-2,6-diene	-	C17H20	1792	-	-			5726213	9640146	15435356		4725140	6303379	13039838		7562712	9728981	10788522		10661101	16353049	19788250		288548	71574	46711	26226	14447	13414
226	1565	2.01	2,4-Diphenyl-4-methyl-2(E)-pentene	22768-22-5	C18H20	1839	1836	[10]	3	0.00163399	2734505	5544612	11073588		2560548	3624811	7721578		6824951	6090432	7856952		4840584	6722506	8600052		265232	106806	80936	72917	vt	vt
			Cyclic
227	250	1.9	Cyclohexanone	108-94-1	C6H10O	897	895	[1]	2	0.00223464	575878	503942	424862	a)	78148	vt	34478	↓	42590	61620	174485	a)	267318	37209	106777	a)	65633	69428	56507	384335	404408	310413
228	295	1.55	1-Cyclopentylethanone	6004-60-0	C7H12O	931	932	[1]	1	0.00107296	882040	596307	535786		42652	77641	84517		29965	425399	63090		88545	78876	367459		553338	708965	906518	2204273	857021	256128
229	560	3.38	3,5-Dimethylcyclohex-2-en-1-one	1123-09-7	C8H12O	1108	-	-			140907	167604	136931		306067	139056	178862		168581	129595	143941		158740	133125	270919		106858	92651	vt	90326	83590	vt
230	585	2.82	Isophorone	78-59-1	C9H14O	1123	1124	[55]	1	0.00088968	194750	246759	139369		664620	240638	422171		192915	186032	269403		171198	152227	214091		31297	22155	44152	68301	vt	58701
231	615	1.68	2-Hexylcyclopentanone	13074-65-2	C11H20O	1141	1140	[1]	1	0.000877193	426511	379185	322873		397436	70171	352805		328565	273888	323952		249001	231700	273121		27510	32736	50359	37609	37889	65782
232	650	1.87	3-Butylcyclopentanone	57283-81-5	C9H16O	1162	1162	[1]	0	0	347502	286638	395873		416347	36288	393308		393354	334152	202338		227517	386020	470365		159796	207745	223648	226459	143634	261069
233	815	1.83	3,3,5-Trimethylcyclohexanone	873-94-9	C9H16O	1264	1266	[1]	2	0.00157978	194237	219464	242942		338382	145989	322981		302871	316563	377974		351933	227107	364349		209167	134013	178744	292508	267562	190123
234	1120	1.5	2,6-bis(1,1-Dimethylethyl)cyclohexa-2,5-diene-1,4-dione	719-22-2	C14H20O2	1473	1472	[56]	1	0.000679348	6500241	6012643	9172539	↓	12600121	8472931	10241955	a)	9508448	11531914	13755180	↓	16770149	28826156	22542532	a)	20615973	22734617	25468052	19943258	18154438	16588100
235	1135.28	3.78	2,6-Di(t-butyl)-4-hydroxy-4-methylcyclohexa-2,5-dien-1-one	10396-80-2	C15H24O2	1485	1478	[57]	7	0.00473613	130006386	82935754	66742609		111769998	73876250	72341250		55367867	45926144	31405167		40365616	51757817	41578133		117514620	140776903	124413065	112139670	91621348	129306952
236	1165	1.8	Cashmeran	33704-61-9	C14H22O	1505	1503	[10]	2	0.00133067	986495	642752	631392		1007821	399296	974686		761202	710204	693327		533920	761489	704472		476603	400512	905881	676298	182123	189468
237	1645	3.5	7,9-Di-tert-butyl-1-oxaspiro(4,5)deca-6,9-diene-2,8-dione	82304-66-3	C17H24O3	1928	1929	[58]	1	0.000518403	3858647	2926851	1763472		1508639	1495643	1829120		1627488	717914	397824		2190183	2323209	2685234		1935091	2723000	1715602	1557893	1520279	1694246
			N-compounds
238	125	1.92	Pyrazine	290-37-9	C4H4N2	734	734	[14]	0	0	44046737	65490857	72091546		5468067	5576541	3324645		618361	788842	489574		835682	742290	629723		1371591	1754496	855750	70236355	68979721	67840286
239	135	1.62	Pyridine	110-86-1	C5H5N	757	760	[1]	3	0.00394737	5243222	4025784	4189844	a)	1682021	760798	1852026	↓	963404	1273908	538695	a)	808476	123312	1069879	a)	713248	1196041	856710	4109884	2817007	3003747
240	180	1.69	2-Methylpyridine	109-06-8	C6H7N	827	821	[14]	6	0.00730816	138342969	136219270	162618805		104306489	72791496	90828704		7800127	10624477	8414811		8720485	8575558	8905824		7274869	8601872	6944834	134409670	124283841	123468156
241	390	1.06	Benzonitrile	100-47-0	C7H5N	1001	991	[1]	10	0.0100908	473673	1319572	242236		1048270	243089	964750		66021	537221	555310		187669	95129	788268		253434	716283	430512	600629	577417	503785
242	425	4.16	4-Cyanocyclohexene	100-45-8	C7H9N	1025	-	-			9964204	5655907	7673583	↑	8226151	4612473	5746722	↑	7410004	7449410	3342975	a)	4323823	5186043	4739025	a)	214367	182006	280256	vt	vt	vt
243	465	0.72	3-Methyl-N-(3-methylbutylidene)-1-butanamine	35448-31-8	C10H21N	1047	1047	[51]	0	0	9139605	18557403	18504102		2605714	2017967	1345514		1410904	284611	2724753		981254	1016416	350291		55462	14824	vt	293651	274084	196892
244	470	2.68	1-Nitrohexane	646-14-0	C6H13NO2	1052	1051	[1]	1	0.000951475	2739283	3667491	2710390		2127844	1629846	2067248		1862267	1718087	1890440		1378050	1461156	1528701		4722348	4311062	3049006	953270	542335	841447
245	485	1.53	1-Isoamylpyrrole	-	C9H15N	1060	-	-			746083	971626	957624	↑	230076	72564	40458	a)	225394	200653	270984	a)	221078	130413	39702	a)	124704	vt	42123	11852	42821	72099
246	555	0.71	5-Methyl-5-nitrosohexan-2-one	129354-55-8	C7H13NO2	1104	-	-			1228077	1128918	1574910		967686	958683	940618		1638524	1283230	1375751		1512352	1557313	2297667		1480733	1507898	2820390	1908111	1402791	1889738
247	820	2.32	N-Nitrosodibutylamine	924-16-3	C8H18N2O	1267	-	-			2068563	1201429	1372966		1004040	954096	1304263		1407774	710177	951913		649791	661576	822216		108340	118492	150700	220091	177052	128814
248	885	2.42	N,N-Dibutylformamide	761-65-9	C9H19NO	1308.6	1307	[1]	1.6	0.00122418	30617925	12089259	12905061		24432367	7426147	8380716		25356497	8264968	8437263		6874565	7126388	8118297		3732633	4992621	4396224	4572933	3665723	3783597
249	990	1.78	N-Benzylidenepropylamine	6852-55-7	C10H13N	1381	-	-			613026	952419	758915	↑	293397	328858	290918	a)	401697	285577	451743	a)	325711	337740	178776	a)	504661	395957	264701	237862	206106	133288
250	1130	0.8	4-Methylpiperidine	626-58-4	C6H13N	1479	-	-			1405790	192646	274574		2196687	826420	4170751		871052	528006	1039146		659363	366423	546959		456048	358363	297053	296351	388756	378168
251	1185	0.75	N,N-Dimethyltetradecylamine	112-75-4	C16H35N	1518	-	-			681076	628489	275054		380978	897235	574414		271902	243409	443763		698302	443672	37480		113237	124202	63478	95484	112989	119053
252	1410	1.5	2,4-di-t-Butyl-6-nitrophenol	20039-94-5	C14H21NO3	1689	1689	[1]	0	0	1568999	1420056	1009291		158489	132028	192099		1881070	372665	496705		586842	479141	458776		775572	462299	155781	612471	518400	436524
253	1530	3.56	N-Benzylidenephenethylamine	3240-95-7	C15H15N	1804	-	-			580306	30635	778127		354929	229937	333870		431985	351091	490448		692309	488853	565072		735424	585503	460274	vt	361770	129971
254	1610	1.03	6-Undecylamine	33788-00-0	C11H25N	1885.3	-	-			159888	202346	181422		307580	180187	219151		186616	171199	207026		265469	252651	241059		246258	208208	196388	239262	225644	188475
			S-compounds
255	100	3.48	Methyl thiolacetate	1534-08-3	C3H6OS	679	688	[59]	9	0.0130814	16800916	15243647	12278134	↑	3044857	4585369	10070904	a)	2737443	6015063	2771027	a)	3001232	2482393	11393926	a)	219329	314734	422902	236772	484849	75011
256	125	2.36	Thiazole	288-47-1	C3H3NS	735	735	[14]	0	0	4485647	290427	545008		535932	156902	637911		642738	699551	749152		4165982	2234240	2475314		2043022	2361316	2126073	3136096	2241791	2935989
257	125	0.96	Dimethyldisulfide	624-92-0	C2H6S2	732	728	[1]	4	0.00549451	11618594	9951034	9453378		4906237	6499160	5096710		5895673	5766981	5059266		3393733	4216077	3574528		1060987	875350	718105	3297903	37734575	2320197
258	170	1.912	2-Methylthiazole	3581-87-1	C4H5NS	817	813	[1]	4	0.00492005	59315	vt	217100		23003	vt	vt		9762	vt	17900		196805	24367	24285		vt	168039	109169	197522	178048	195412
259	275	4.37	3-(Methylthio)propanal	3268-49-3	C4H8OS	918	912	[1]	6	0.00657895	633878	25357	81497	↓	882829	1067521	1178700	↓	476123	628046	518381	↓	50735	856384	449403	↓	5443429	5781836	5798547	10772320	10994336	11879213
260	310	1.2	S-Methyl 3-methylbutanethioate	23747-45-7	C6H12OS	942	938	[60]	4	0.00426439	8915735	8168932	13247070	↑	1547377	989461	863131	↑	375781	839357	715781	↑	1526066	1238857	802970	↑	vt	vt	vt	vt	vt	vt
261	345	2.17	Trisulfidedimethyl	3658-80-8	C2H6S3	968	969	[1]	1	0.00103199	775380	649832	1033610		190250	75681	152776		154499	106324	161626		148553	197454	42991		634969	840158	750268	3968705	7022929	1911098
262	440	1.46	2-Acetylthiazole	24295-03-2	C5H5NOS	1032.2	1024	[1]	8.2	0.00800781	13283068	13138871	12116360	↓	13089653	7020851	9258493	↓	9002970	9859176	9533392	↓	4794501	6072846	7443394	↓	11203995	13516817	15579642	19293539	17676664	19531641
263	765	2.34	Benzothiazole	95-16-9	C7H5NS	1233	1232	[1]	1	0.000811688	1612382	1221498	960833		3441393	1038144	2092043		509731	1251718	856317		1061523	565367	894901		37042	vt	326109	377232	146597	343212
264	790	1.41	2-Tertiobutylthiophene	-	C8H12S	1248	1248	[1]	0	0	530895	369906	573293	↓	428143	301142	399308	↓	580202	657057	479773	↓	764620	808063	791359	↓	1106930	1141021	944277	796806	603344	899763
			Terpenic compounds
			Monoterpenic compounds
			Hydrocarbon-type
265	290	3.21	α-Pinene	80-56-8	C10H16	928	938	[1]	10	0.010661	vt	vt	vt	a)	253672	232994	432191	↑	680137	398049	530081	a)	584231	817004	408172	a)	509058	376565	242511	vt	vt	vt
266	325	0.79	Verbenene	4080-46-0	C10H14	952	958	[1]	6	0.00626305	1571746	1237971	720659	a)	1937810	780994	1429604	↑	552940	389557	510944	a)	249589	323815	477205	a)	129600	183199	53838	854392	152671	344063
267	430	1.1	p-Cymene	99-87-6	C10H14	1026	1021	[61]	5	0.00489716	1060382	674060	414408		695474	447852	1135767		156778	211363	279789		654320	933761	483650		306761	1061051	175004	423373	399554	319343
268	435	0.85	Limonene	138-86-3	C10H16	1029	1028	[1]	1	0.000972763	3471326	1859759	2399010		1588532	1732820	2133780		2169683	3147718	1502659		2010532	3016068	2457349		1890267	2578071	963868	8449244	3002365	2422355
269	945	0.78	α-Copaene	3856-25-5	C15H24	1349	1352	[62]	3	0.00221893	1362113	550010	573249		102228	7154	85768		240570	65218	141133		160110	435758	154193		22718	32632	27127	146585	61888	71092
			Oxygen-containing compounds
270	440	0.88	Eucalyptol	470-82-6	C10H18O	1032	1034	[1]	2	0.00193424	14262571	6025505	10768141	a)	464422	142492	797204	↓	846735	1032723	805164	a)	5033739	1291502	2245119	a)	2771340	3222399	2658396	14469973	7143413	7805601
271	510	1.82	Linalool oxide	5989-33-3	C10H18O2	1076	1078	[63]	2	0.00185529	619942	318300	456614		539513	69409	211890		210575	197524	302072		387170	312420	268045		100929	184168	632630	364228	107039	54709
272	515	2.05	Dihydromircenol	18479-58-8	C10H20O	1079	1073	[1]	6	0.0055918	33424647	27769040	25155863		47141674	22083583	46460507		39953044	34568074	34235971		21202752	25246760	27665251		11348301	13175144	11322273	13996318	8557187	10310522
273	530	1.44	Fenchone	126-21-6	C10H16O	1088	1087	[18]	1	0.000919963	1004145	790243	708932		326335	73006	179818		290828	237913	268298		581001	211613	127631		213619	233127	93131	488389	314566	315580
274	555	1.53	3,7-Dimethyloctan-3-ol	78-69-3	C10H22O	1104	1101	[1]	3	0.0027248	14078208	14308806	14356631		19344052	12829967	21300374		21277802	18170646	17735632		11931128	15195088	14924507		6404978	6694248	6540392	6518710	5466069	5774910
275	560	2.57	Linalool	78-70-6	C10H18O	1108	1107	[1]	1	0.000903342	14223479	10515643	6951722		17258117	7259316	14717625		12326589	9581884	12221576		5651406	6288985	7665042		2576957	3473041	3451005	3166949	2434721	2805205
276	575	2.78	Fenchol	1632-73-1	C10H18O	1116.8	1119	[64]	2.2	0.00196604	9373704	7145988	5239602	↑	7844045	4209899	8304059	↑	4655698	5232935	6051524	a)	4366113	3378415	6466971	a)	1775433	3125185	729563	2242001	1116001	1626459
277	615	3.36	Pinocarveol	547-61-5	C10H16O	1141	1146	[1]	5	0.004363	9182596	8166889	5713966	↑	11651062	4473095	8362466	↑	4591787	4777076	6038169	a)	3910223	3211505	5587344	a)	2668118	3501316	274536	2483276	1085806	1633380
278	620	2.21	Dihydroterpineol	58985-02-7	C10H20O	1144	1142	[65]	2	0.00175131	742499	877265	660199		1044267	581478	978107		889901	568977	562956		458105	323240	420787		116078	171454	91258	141539	38937	114920
279	620	1.82	Camphor	464-48-2	C10H16O	1144	1143	[50]	1	0.000874891	5753154	4859433	3255596		1802791	1542972	2523419		3340114	2171232	3310724		1618302	2291524	2961723		1743634	924321	777914	2020721	1602815	1738453
280	625	2.5	Camphenilanol	465-31-6	C10H18O	1147	1148	[50]	1	0.00087108	3025417	2802471	1550671	↑	2347102	1370495	2881795	↑	1351440	1525699	1899118	a)	867919	956457	1260744	a)	832528	1183913	vt	1090619	386138	517548
281	630	3.62	Verbenol	473-67-6	C10H16O	1151	1151	[1]	0	0	9629291	13250194	7952280		15057667	5871221	10576894		6043474	4984801	7202747		4619574	3657955	4667968		435322	930288	745466	4094740	71954	1426545
282	635	1.43	Menthone	89-80-5	C10H18O	1152	1156	[1]	4	0.00346021	3549903	1784898	2555269		929659	688473	1031773		1365769	1316123	1792681		1683427	1442923	1866508		1142739	1255744	1969024	2085240	1161408	1261531
283	645	1.71	Pinocamphone	18358-53-7	C10H16O	1159	1160	[66]	1	0.000862069	2223285	1615331	1083391		1134171	625542	1338630		1016027	1004829	1111782		975861	679820	1048993		151447	242598	112596	413867	251775	251714
284	650	2.06	Pinocarvone	30460-92-5	C10H14O	1162	1164	[10]	2	0.00171821	3640120	2939291	2471729	↑	2115803	664452	1991907	↑	2234415	2213615	2534068	↑	1944109	1412495	1760564	↑	446135	929344	138488	469953	291873	355533
285	660	3.55	Borneol	507-70-0	C10H18O	1169	1174	[1]	5	0.00425894	18192373	12588064	7071240	↑	13493431	6544537	10237030	a)	5848577	6414922	7948109	a)	5815564	2168675	7773838	a)	3642728	5328664	725199	5472578	1270669	2402954
286	670	2.67	Levomenthol (isomer)	2216-51-5	C10H20O	1174	1178	[67]	4	0.00339559	54465219	37993349	31139545	↑	31588982	28858053	33774920	a)	33031508	37396994	41517117	a)	25086619	23316582	36614664	a)	16881231	24013502	22423646	22705322	12317691	14387433
287	670	3.2	Lavandulol	58461-27-1	C10H18O	1175	1170	[68]	5	0.0042735	955900	1129972	693315	↑	1211998	351321	501233	↑	1224950	1758349	1250016	↑	1216760	1470437	2164843	↑	vt	vt	47674	vt	vt	vt
288	675	2.23	Terpinen-4-ol	562-74-3	C10H18O	1177.1	1177	[50]	0.1	8.49618e-05	10206174	7384889	5167116	↑	6711191	4297357	4630026	↑	5163755	4687707	6057454	↑	3482718	3037448	5360350	a)	1011219	1377364	476902	1724867	594187	886022
289	700	3.13	α-Terpineol	98-55-5	C10H18O	1193	1196	[1]	3	0.00250836	45599033	47451803	36463538		48117036	28369550	28463717		43967340	33453690	37129696		20372421	18249590	28693316		4710313	7387308	1884646	11565058	2260433	5559258
290	705	1.42	Cymen-8-ol	1197-01-9	C10H14O	1195	1191	[1]	4	0.00335852	9550235	6834350	5508803	↑	11236968	4551519	7761432	↑	7404440	3485098	4543583	a)	1317941	1643744	2678922	a)	996939	1715649	104282	1561775	49693	338624
291	705	2.25	Myrtenal	564-94-3	C10H14O	1195	1201	[1]	6	0.00499584	3009445	2399314	1784402	↑	1984268	1040858	1825409	↑	1918250	2074195	2266178	↑	1437338	1346993	1545311	↑	163882	776221	62892	505300	226313	490005
292	715	4.49	Myrtenol	515-00-4	C10H16O	1203	1191	[50]	12	0.0100756	1617972	1542288	913704	↑	2100826	538002	1498459	↑	1025862	1019967	1061825	↑	564507	451640	775411	↑	vt	vt	vt	vt	vt	vt
293	730	2.87	Verbenone	80-57-9	C10H14O	1211	1207	[62]	4	0.003314	27429802	17976448	10094448	a)	33386749	11982889	17383983	↑	11472883	13928150	12266278	a)	13239977	5676528	9636100	a)	4449557	5053970	727916	4976636	1305736	2248221
294	750	4.91	Carveol	99-48-9	C10H16O	1225	1217	[69]	8	0.00657354	1457504	724031	1015051	↑	1138276	739422	1399159	↑	707224	1005230	945325	↑	vt	vt	88235	a)	vt	119517	vt	242046	vt	vt
295	755	3.12	Cumaldehyde	122-03-2	C10H12O	1227	1226	[70]	1	0.000815661	6267930	3617046	3253457		4667253	2993951	5415096		5870599	4397510	5011646		3479680	4043765	4112346		1167889	1220425	1042673	938271	758925	592573
296	770	3.954	Geraniol	106-24-1	C10H18O	1237	1267	[63]	30	0.023678	132124	303143	264133	↑	1533514	1032803	1436497	↑	352089	303426	323766	↑	391866	380973	905665	↑	vt	vt	vt	vt	vt	vt
297	775	1.99	Pulegone	89-82-7	C10H16O	1239	1244	[71]	5	0.00401929	1449632	946546	836853		1284552	674687	1340682		1032059	943010	988826		632394	646330	854276		357641	432502	332005	349942	152762	150222
298	775	3.37	Citronellol	106-22-9	C10H20O	1240	1245	[63]	5	0.00401606	1626026	987577	1570190	↑	3981507	2141885	2832433	↑	1381679	828268	1110440	a)	2653842	4769330	3371542	↑	54058	124967	223560	97936	44262	vt
299	785	2.73	Carvone	99-49-0	C10H14O	1246	1246	[72]	0	0	7574581	7292270	5620872	a)	10899175	6208714	11057118	↑	5457993	6005666	8801794	a)	4982356	4433603	6443906	a)	1240938	1412514	881857	1214332	804260	792877
300	790	2.17	Carvotanacetone	499-71-8	C10H16O	1248	1256	[73]	8	0.00636943	383433	244174	256339	↑	447774	128068	268927	↑	236550	248400	216070	a)	146195	116606	198621	a)	27621	47857	26257	39712	vt	22554
301	800	2.53	Piperitone	89-81-6	C10H16O	1255	1252	[50]	3	0.00239617	245749	431444	340658		941049	255060	399454		447579	460350	679712		206465	212264	144869		130743	43279	80563	401049	vt	150839
302	810	1.29	Linalyl acetate	115-95-7	C12H20O2	1260	1254	[1]	6	0.00478469	1685083	958403	1571389	↑	681858	312471	742190	a)	1198744	918279	1367434	↑	484558	760866	588738	a)	344799	317522	445753	500918	457510	328651
303	850	1.32	Endobornyl Acetate	76-49-3	C12H20O2	1285	1289	[1]	4	0.00310318	54960184	29860198	27260845		26140679	11101356	29324408		47144983	35654354	45890149		30583307	50063846	33144654		24665618	15910840	14409668	15899768	12820094	27281874
304	920	1.44	Dihydrocarvyl acetate	20777-49-5	C12H20O2	1332	1344	[74]	12	0.00892857	633192	341341	321947		497195	189319	651406		400203	275114	575058		328621	420080	397061		309560	161030	225644	173483	188297	240298
305	950	1.49	β-Terpenyl acetate	10198-23-9	C12H20O2	1353	1351	[1]	2	0.00148038	1569843	1852149	1452536	↑	1853493	1267017	1798134	↑	920423	1069572	1556575	↑	1558587	1488365	1943965	↑	475281	463324	539167	499485	529400	408270
306	985	1.44	Isobornyl acrylate	5888-33-5	C13H20O2	1377	-	-			1248446	499514	406572		493428	365962	688903		805198	740568	648893		548761	854240	712665		300453	267231	265138	264760	241826	241088
307	1010	1.559	Geraniol acetate	105-87-3	C12H20O2	1401	1382	[1]	19	0.0137482	150220	85206	77417		347615	270285	387838		570798	286645	352996		415992	546649	451876		216523	329931	303376	230890	219110	177447
308	1105	1.71	Geranylacetone	3796-70-1	C13H22O	1462	1455	[53]	7	0.004811	10098367	6006785	6220269	a)	5938072	5144002	6535843	a)	12060828	6664642	9845555	↑	7492834	11504565	8601275	a)	4867403	4702479	4046560	5262449	4178433	4251319
			Sesquiterpenes
			Hydrocarbon-type
309	1020	0.93	Longifolene	475-20-7	C15H24	1401	1413	[1]	12	0.00849257	550523	452479	544301		60189	vt	58530		64608	127867	101063		124308	54300	89491		41933	35021	vt	97119	102145	81763
310	1160	1.63	α-Muurolene	10208-80-7	C15H24	1501	1499	[50]	2	0.00133422	1597511	711608	776661	↑	518024	249140	526686	↑	805450	338919	428121	↑	620550	783062	645052	↑	vt	vt	vt	vt	vt	vt
311	1200	1.28	Calamenene	483-77-2	C15H22	1530	1526	[75]	4	0.00262123	365233	246764	296327		77859	110766	110472		155190	169303	166643		92522	162453	167763		131067	129388	65133	216339	157034	167516
312	1200	1.05	δ-Cadinene	483-76-1	C15H24	1529	1530	[1]	1	0.000653595	474649	318691	272741	↑	193463	84927	133605	a)	206087	101987	108583	a)	116517	185723	137581	a)	67257	75012	51345	100088	84148	57985
313	1225	1.52	α-Calacorene	21391-99-1	C15H20	1548	1548	[1]	0	0	305274	22661	15785		51403	94258	18280		57494	15185	11231		18313	31966	41261		91593	78798	52092	55376	23887	32805
			Oxygen-containing compounds
314	1275	1.66	Caryophyllene oxide	1139-30-6	C15H24O	1583	1578	[31]	5	0.00316857	14771305	7619913	8288743	↑	5414470	3933567	4427156	a)	5586577	5418601	4500892	a)	5624125	8014572	7315243	↑	303505	1701187	772732	3337995	366642	851901
315	1300	2.26	Cedrol	77-53-2	C15H26O	1602	1613	[1]	11	0.00681959	2053945	787572	623393		486793	379882	516579		673049	404131	448974		438916	755708	655706		3937923	2969872	704214	4772597	4172329	2697768
316	1340	1.65	Cubenol	21284-22-0	C15H26O	1633	1643	[62]	10	0.00608643	1105175	721280	465517		519300	217056	548695		430931	346015	268988		381971	488123	338068		267806	230573	297699	627542	134030	184579
317	1480	1.49	Ambrox	65588-69-4	C15H26O	1754	1756	[76]	2	0.00113895	980310	269486	217531		187939	60037	251443		273999	190786	271736		264916	427459	274063		327023	272982	645647	457640	183630	225979
			Norisoprenes
318	1065	1.91	α-Ionone	127-41-3	C13H20O	1434	1429	[77]	5	0.00349895	1176947	548945	442003		797999	979708	793812		728395	608286	669005		618371	1139975	1304861		582575	899300	1584327	707022	1506526	503864
319	1140	1.55	α-Isomethylionone	127-51-5	C14H22O	1487	1480	[78]	7	0.00472973	3005715	1170933	1225222		1517199	978845	2126715		1658122	1351450	1688202		1173231	2135462	1594463		1077527	1089095	1736811	1146072	939753	855136
320	1150	2	Ionone	14901-07-6	C13H20O	1494	1493	[79]	1	0.000669792	2746791	936241	838645		1100926	815642	1339431		1523491	874217	1107308		579589	942567	716269		1344512	1266323	1845007	1251464	851347	967678
	References
	1. Costa CP, Gonçalves Silva D, Rudnitskaya A, Almeida A, Rocha SM. Shedding light on Aspergillus niger volatile exometabolome. Sci Rep. 2016;6:27441; https://doi.org/10.1038/srep27441.
	2. Pino JA, Mesa J, Muñoz Y, Martí MP, Marbot R. Volatile Components from Mango (Mangifera indica L.) Cultivars. J Agric Food. 2005;53:2213–2223; https://doi.org/10.1021/jf0402633.
	3. Da Fonseca AM, Bizerra AMC, De Souza JSN, Monte FJQ, De Oliveira MDCF, De Mattos MC, Cordell GA, Braz-Filho R, Lemos TLG. Constituents and antioxidant activity of two varieties of coconut water (Cocos nucifera L.). Rev Bras Farmacogn. 2009;19:193–198; https://doi.org/10.1590/S0102-695X2009000200002.
	4. Lef J, Dalrymple-Alford E. Volatile constituents of perique tobacco. Electron J Environ Agric Food Chem. 2005;4:899–915.
	5. Bogoslovsky YuN, Anvaer BI, Vigdergauz MS. Chromatographic constants in gas chromatography (in Russian). Stand Publ House. 1978;192:.
	6. Goeminne PC, Vandendriessche T, Van Eldere J, Nicolai BM, Hertog MLATM, Dupont LJ. Detection of Pseudomonas aeruginosa in sputum headspace through volatile organic compound analysis. Respir Res. 2012;13:; https://doi.org/10.1186/1465-9921-13-87.
	7. da Silva Junkes B, Amboni R, Augusto R. Semiempirical Topological Index: A Novel Molecular Descriptor for Quantitative Structure–Retention Relationship Studies. Internet Electron J Mol Des. 2003;2:33–49.
	8. Dickschat JS, Martens T, Brinkhoff T, Simon M, Schulz S. Volatiles Released by a Streptomyces Species Isolated from the North Sea. Chem Biodivers. 2005;2:837–865; https://doi.org/10.1002/cbdv.200590062.
	9. de Souza PP, Cardeal Z de L, Augusti R, Morrison P, Marriott PJ. Determination of volatile compounds in Brazilian distilled cachaça by using comprehensive two-dimensional gas chromatography and effects of production pathways. J Chromatogr A. 2009;1216:2881–2890; https://doi.org/10.1016/j.chroma.2008.10.061.
	10. Andriamaharavo NR. Retention Data. NIST Mass Spectrometry Data Center. NIST Mass Spectrometry Data Center
	11. Jerković I, Hegić G, Marijanović Z, Bubalo D. Organic Extractives from Mentha spp. Honey and the Bee-Stomach: Methyl Syringate, Vomifoliol, Terpenediol I, Hotrienol and Other Compounds. Molecules. 2010;15:2911–2924; https://doi.org/10.3390/molecules15042911.
	12. Mockute D, Bernotiene G, Judzentiene Asta. Volatile compounds of the aerial parts of wild St. John’s wort (Hypericum perforatum L.) plants. Chemija. 2003;14:108–111.
	13. Dallüge J, Van Stee LLP, Xu X, Williams J, Beens J, Vreuls RJJ, Brinkman UAT. Unravelling the composition of very complex samples by comprehensive gas chromatography coupled to time-of-flight mass spectrometry: Cigarette smoke. J Chromatogr A. 2002;974:169–184; https://doi.org/10.1016/S0021-9673(02)01384-5.
	14. Methven L, Tsoukka M, Oruna-Concha MJ, Parker JK, Mottram DS. Influence of sulfur amino acids on the volatile and nonvolatile components of cooked salmon (Salmo salar). J Agric Food Chem. 2007;55:1427–1436; https://doi.org/10.1021/jf0625611.
	15. Asuming WA, Beauchamp PS, Descalzo JT, Dev BC, Dev V, Frost S, Ma CW. Essential oil composition of four Lomatium Raf. species and their chemotaxonomy. Biochem Syst Ecol. 2005;33:17–26; https://doi.org/10.1016/j.bse.2004.06.005.
	16. Zhao Y, Li J, Xu Y, Duan H, Fan W, Zhao G. Extraction, preparation and identification of volatile compounds in Changyu XO brandy. Chin J Chromatogr (Se Pu). 2008;26:212–222; https://doi.org/10.1016/s1872-2059(08)60014-0.
	17. Jarunrattanasri A, Theerakulkait C, Cadwallader KR. Aroma components of acid-hydrolyzed vegetable protein made by partial hydrolysis of rice bran protein. J Agric Food Chem. 2007;55:3044–3050; https://doi.org/10.1021/jf0631474.
	18. Adams RP. The leaf essential oils and chemotaxonomy of Juniperus sect. Juniperus. Biochem Syst Ecol. 1998;26:637–645; https://doi.org/10.1016/S0305-1978(98)00020-9.
	19. Janzanntti NS, Franco MRB, Lanças FM. Identificação de compostos voláteis de maçãs (Malus domestica) cultivar Fuji, por cromatografia gasosa-espectrometria de massas. Ciênc Tecnol Aliment. 2000;20:; https://doi.org/10.1590/s0101-20612000000200007.
	20. Olson KL, Wong CA, Fleck LL, Lazar DF. Qualitative and Quantitative Determination of Solvent Formulations in Automotive Paints. J Chromatogr Sci. 1987;25:418–423; https://doi.org/10.1093/chromsci/25.9.418.
	21. Guisto R, Smith SR, Stuart JD, Hubball J. Gas chromatographic retention indices, mass, and infrared spectra of industrially important adipate esters. J Chromatogr Sci. 1993;31:225–230; https://doi.org/10.1093/chromsci/31.6.225.
	22. Yoo SJ, Pace G V., Khoo BK, Lech J, Hartman TG. Mass spectrometry and gas chromatographic retention indices of selected UV/EB-curable monomers and photoinitiators commonly used in food packaging print and coating formulations. Radtech Rep. 2004;18:60–68.
	23. Mondello L, Costa R. A new generation of GC capillary columns: SLB-5ms. The Reporter (Europe). 2006;20:17–19.
	24. Pino JA, Márquez E, Quijano CE, Castro D. Volatile compounds in noni (Morinda citrifolia L.) at two ripening stages. Ciênc Tecnol Aliment. 2010;30:183–187; https://doi.org/10.1590/S0101-20612010000100028.
	25. El-Massry KF, El-Ghorab AH, Farouk A. Antioxidant activity and volatile components of Egyptian Artemisia judaica L. Food Chem. 2002;79:331–336; https://doi.org/10.1016/S0308-8146(02)00164-4.
	26. Zaikin VG. Personal communication: Retention indices measured during 2010
	27. Sibanda S, Chigwada G, Poole M, Gwebu ET, Noletto JA, Schmidt JM, Rea AI, Setzer WN. Composition and bioactivity of the leaf essential oil of Heteropyxis dehniae from Zimbabwe. J Ethnopharmacol. 2004;92:107–111; https://doi.org/10.1016/j.jep.2004.02.010.
	28. Verevkin SP, Krasnykh EL, Vasiltsova T V., Heintz A. Determination of ambient temperature vapor pressures and vaporization enthalpies of branched ethers. J Chem Eng Data. 2003;48:591–599; https://doi.org/10.1021/je0255980.
	29. Mondello L. HS-SPME-GCxGC-MS analysis of Yerba Mate (Ilex paraguariensis) in Shimadzu GC-GC application compendium of comprehensive 2D GC. Shimadzu Corp. 2012;1–5:1–25.
	30. Elmore JS, Cooper SL, Enser M, Mottram DS, Sinclair LA, Wilkinson RG, Wood JD. Dietary manipulation of fatty acid composition in lamb meat and its effect on the volatile aroma compounds of grilled lamb. Meat Sci. 2005;69:233–242; https://doi.org/10.1016/j.meatsci.2004.07.002.
	31. Hazzit M, Baaliouamer A, Faleiro ML, Miguel MG. Composition of the essential oils of Thymus and Origanum species from Algeria and their antioxidant and antimicrobial activities. J Agric Food Chem. 2006;54:6314–6321; https://doi.org/10.1021/jf0606104.
	32. Yang Z, Yang W, Peng Q, He Q, Feng Y, Luo S, Yu Z. Volatile phytochemical composition of rhizome of ginger after extraction by headspace solid-phase microextraction, petrol ether extraction and steam distillation extraction. Bangladesh J Pharmacol. 2009;4:136–143; https://doi.org/10.3329/bjp.v4i2.3232.
	33. Lai WC, Song C. Temperature-programmed retention indices for g.c. and g.c.-m.s. analysis of coal- and petroleum-derived liquid fuels. Fuel. 1995;74:1436–1451; https://doi.org/10.1016/0016-2361(95)00108-H.
	34. Kotowska U, Żalikowski M, Isidorov VA. HS-SPME/GC-MS analysis of volatile and semi-volatile organic compounds emitted from municipal sewage sludge. Environ Monit Assess. 2012;184:2893–2907; https://doi.org/10.1007/s10661-011-2158-8.
	35. Zeng YX, Zhao CX, Liang YZ, Yang H, Fang HZ, Yi LZ, Zeng Z Da. Comparative analysis of volatile components from Clematis species growing in China. Analy Chim Acta. 2007;595:328–339; https://doi.org/10.1016/j.aca.2006.12.022.
	36. Lozano PR, Miracle ER, Krause AJ, Drake MA, Cadwallader KR. Effect of cold storage and packaging material on the major aroma components of sweet cream butter. J Agric Food Chem. 2007;55:7840–7846; https://doi.org/10.1021/jf071075q.
	37. Song C, Lai W-C, Madhusudan Reddy and Boli Wei K, Wei B. Temperature-Programmed Retention Indices for GC and GC-MS of Hydrocarbon Fuels and Simulated Distillation GC of Heavy Oils. Anal Adv Hydrocarb Res. 2003;147–210; https://doi.org/10.1007/978-1-4419-9212-3_7.
	38. Adamova M, Orinak A, Halas L. Retention indices as identification tool in pyrolysis-capillary gas chromatography. J Chromatogr a. 2005;1087:131–141.
	39. Landy P, Nicklaus S, Sémon E, Mielle P, Guichard E. Representativeness of Extracts of Offset Paper Packaging and Analysis of the Main Odor-Active Compounds. J Agric Food Chem. 2004;52:2326–2334; https://doi.org/10.1021/jf0352677.
	40. Shapi MM, Hesso A. Thermal decomposition of polystyrene: Volatile compounds from large-scale pyrolysis. J Anal Appl Pyrolysis. 1990;18:143–161; https://doi.org/10.1016/0165-2370(90)80004-8.
	41. Boatright WL, Crum AD. Nonpolar-volatile lipids from soy protein isolates and hexane-defatted flakes. JAOCS, J Am Oil Chem Soc. 1997;74:461–467; https://doi.org/10.1007/s11746-997-0107-z.
	42. Bylaite E, Meyer AS. Characterisation of volatile aroma compounds of orange juices by three dynamic and static headspace gas chromatography techniques. Eur Food Res Technol. 2006;222:176–184; https://doi.org/10.1007/s00217-005-0141-8.
	43. Engel E, Ratel J. Correction of the data generated by mass spectrometry analyses of biological tissues: Application to food authentication. J Chromatogr A. 2007;1154:331–341; https://doi.org/10.1016/j.chroma.2007.02.012.
	44. Boylston TD, Vinyard BT. Isolation of volatile flavor compounds from peanut butter using purge-and-trap techniques. Dev Food Sci. 1998;39:225–243; https://doi.org/10.1016/S0167-4501(98)80011-3.
	45. Wu S, Zorn H, Krings U, Berger RG. Volatiles from submerged and surface-cultured beefsteak fungus, Fistulina hepatica. Flavour Fragr J. 2007;22:53–60; https://doi.org/10.1002/ffj.1758.
	46. Guichard E, Souty M. Comparison of the relative quantities of aroma compounds found in fresh apricot (Prunus armeniaca) from six different varieties. Z Lebensm Unters Forsch. 1988;186:301–307; https://doi.org/10.1007/BF01027031.
	47. Timón ML, Ventanas J, Martín L, Tejeda JF, García C. Volatile Compounds in Supercritical Carbon Dioxide Extracts of Iberian Ham. J Agric Food Chem. 1998;46:5143–5150; https://doi.org/10.1021/jf980652v.
	48. Owens JD, Allagheny N, Kipping G, Ames JM. Formation of Volatile Compounds During Bacillus subtilis Fermentation of Soya Beans. J Sci Food Agric. 1997;74:132–140; https://doi.org/10.1002/(SICI)1097-0010(199705)74:1<132::AID-JSFA779>3.0.CO;2-8.
	49. Dickschat JS, Wenzel SC, Bode HB, Müller R, Schulz S. Biosynthesis of Volatiles by the Myxobacterium Myxococcus xanthus. ChemBioChem. 2004;5:778–787; https://doi.org/10.1002/cbic.200300813.
	50. Adams RP, González Elizondo MS, Elizondo MG, Slinkman E. DNA fingerprinting and terpenoid analysis of Juniperus blancoi var. huehuentensis (Cupressaceae), a new subalpine variety from Durango, Mexico. Biochem Syst Ecol. 2006;34:205–211; https://doi.org/10.1016/j.bse.2005.11.004.
	51. Dickschat JS, Bode HB, Wenzel SC, Müller R, Schulz S. Biosynthesis and identification of volatiles released by the myxobacterium Stigmatella aurantiaca. ChemBioChem. 2005;6:2023–2033; https://doi.org/10.1002/cbic.200500174.
	52. Xu LL, Han T, Wu JZ, Zhang QY, Zhang H, Huang BK, Rahman K, Qin LP. Comparative research of chemical constituents, antifungal and antitumor properties of ether extracts of Panax ginseng and its endophytic fungus. Phytomedicine. 2009;16:609–616; https://doi.org/10.1016/j.phymed.2009.03.014.
	53. Adams RP, Morris JA, Pandey RN, Schwarzbach AE. Cryptic speciation between Juniperus deltoides and Juniperus oxycedrus (Cupressaceae) in the Mediterranean. Biochem Syst Ecol. 2005;33:771–787; https://doi.org/10.1016/j.bse.2005.01.001.
	54. Salido S, Altarejos J, Nogueras M, Sánchez A, Pannecouque C, Witvrouw M, De Clercq E. Chemical studies of essential oils of Juniperus oxycedrus ssp. badia. J Ethnopharmacol. 2002;81:129–134; https://doi.org/10.1016/S0378-8741(02)00045-4.
	55. Alissandrakis E, Tarantilis PA, Harizanis PC, Polissiou M. Comparison of the volatile composition in thyme honeys from several origins in Greece. J Agric Food Chem. 2007;55:8152–8157; https://doi.org/10.1021/jf071442y.
	56. Kallio M, Jussila M, Rissanen T, Anttila P, Hartonen K, Reissell A, Vreuls R, Adahchour M, Hyötyläinen T. Comprehensive two-dimensional gas chromatography coupled to time-of-flight mass spectrometry in the identification of organic compounds in atmospheric aerosols from coniferous forest. J Chromatogr A. 2006;1125:234–243; https://doi.org/10.1016/j.chroma.2006.05.050.
	57. Ansorena D, Gimeno O, Astiasarán I, Bello J. Analysis of volatile compounds by GC-MS of a dry fermented sausage: Chorizo de Pamplona. Food Res Int. 2001;34:67–75; https://doi.org/10.1016/S0963-9969(00)00133-2.
	58. Lalel HJD, Singh Z, Tan SC. Glycosidically-bound aroma volatile compounds in the skin and pulp of “Kensington Pride” mango fruit at different stages of maturity. Postharvest Biol Technol. 2003;29:205–218; https://doi.org/10.1016/S0925-5214(02)00250-8.
	59. Dirinck PJ, De Footer HL, Willaert GA, Schamp NM. Flavor Quality of Cultivated Strawberries: The Role of the Sulfur Compounds. J Agric Food Chem. 1981;29:316–321; https://doi.org/10.1021/jf00104a024.
	60. Beaulieu JC, Grimm CC. Identification of volatile compounds in cantaloupe at various developmental stages using solid phase microextraction. J Agric Food Chem. 2001;49:1345–1352; https://doi.org/10.1021/jf0005768.
	61. Kartal N, Sokmen M, Tepe B, Daferera D, Polissiou M, Sokmen A. Investigation of the antioxidant properties of Ferula orientalis L. using a suitable extraction procedure. Food Chem. 2007;100:584–589; https://doi.org/10.1016/j.foodchem.2005.09.084.
	62. Lucero ME, Fredrickson EL, Estell RE, Morrison AA, Richman DB. Volatile Composition of Gutierrezia sarothrae (Broom Snakeweed) as Determined by Steam Distillation and Solid Phase Microextraction. J Essent Oil Res. 2006;18:121–125; https://doi.org/10.1080/10412905.2006.9699039.
	63. Jalali-Heravi M, Zekavat B, Sereshti H. Characterization of essential oil components of Iranian geranium oil using gas chromatography-mass spectrometry combined with chemometric resolution techniques. J Chromatogr A. 2006;1114:154–163; https://doi.org/10.1016/j.chroma.2006.02.034.
	64. Sabulal B, Mathew D, Anil JJ, Rajani K, Sreeja PC, Varughese G. Phenylbutanoid-rich rhizome oil of Zingiber neesanum from Western Ghats, southern India. Flavour Fragr J. 2007;22:521–524; https://doi.org/10.1002/ffj.1834.
	65. Ramos MFS, Siani AC, Tappin MRR, Guimarães AC, Ribeiro JELDS. Essential oils from oleoresins of Protium spp. of the Amazon region. Flavour Fragr J. 2000;15:383–387; https://doi.org/10.1002/1099-1026(200011/12)15:6<383::AID-FFJ927>3.0.CO;2-X.
	66. Mockute D, Bernotiene G, Judzentiene A. The Essential Oil of Ground Ivy (Glechoma hederacea L) Growing Wild In Eastern Lithuania. J Essent Oil Res. 2007;19:449–451; https://doi.org/10.1080/10412905.2007.9699948.
	67. Lorenzo D, Paz D, Dellacassa E, Davies P, Vila R, Cañigueral S. Essential oils of Mentha pulegium and Mentha rotundifolia from Uruguay. Braz Arch Biol Technol. 2002;45:519–524; https://doi.org/10.1590/S1516-89132002000600016.
	68. Tret’yakov KV. Retention Data. NIST Mass Spectrometry Data Center. NIST Mass Spectrometry Data Center
	69. Guilliard M, Delgado W, Martínez JR, Stashenko E. Determination of the Enantiomeric Purity of Carvone, Main Component of Colombian Lippia alba (Mill) Oil by Means of Bidimensional Gas Chromatography. 2001;1–6.
	70. Gkinis G, Tzakou O, Iliopoulou D, Roussis V. Chemical Composition and Biological Activity of Nepeta parnassica Oils and Isolated Nepetalactones. Z Naturforsch C J Biosci. 2003;58:681–686; https://doi.org/10.1515/znc-2003-9-1015.
	71. Tepe B, Sokmen M, Sokmen A, Daferera D, Polissiou M. Antimicrobial and antioxidative activity of the essential oil and various extracts of Cyclotrichium origanifolium (Labill.) Manden. & Scheng. J Food Eng. 2005;69:335–342; https://doi.org/10.1016/j.jfoodeng.2004.08.024.
	72. Barbosa LCA, Paula VF, Azevedo AS, Silva EAM, Nascimento EA. Essential oil composition from some plant parts of Conyza bonariensis (L.) Cronquist. Flavour Fragr J. 2005;20:39–41; https://doi.org/10.1002/ffj.1392.
	73. Gauvin A, Lecomte H, Smadja J. Comparative investigations of the essential oils of two scented geranium (Pelargonium spp.) cultivars grown on Reunion Island. Flavour Fragr J. 2004;19:455–460; https://doi.org/10.1002/ffj.1354.
	74. Flamini G, Cioni PL, Morelli I. Volatiles from Leaves, Fruits, and Virgin Oil from Olea europaea Cv. Olivastra Seggianese from Italy †. J Agric Food Chem. 2003;51:1382–1386; https://doi.org/10.1021/jf020854y.
	75. Cornu A, Carnat AP, Martin B, Coulon JB, Lamaison JL, Berdagué JL. Solid-phase microextraction of volatile components from natural grassland plants. J Agric Food Chem. 2001;49:203–209; https://doi.org/10.1021/jf0008341.
	76. Palic R, Stojanovic G, Alagic S, Nikolic M, Lepojevic Z. Chemical composition and antimicrobial activity of the essential oil and CO2 extracts of the oriental tobacco, Prilep. Flavour Fragr J. 2002;17:323–326; https://doi.org/10.1002/ffj.1084.
	77. Nickavar B, Salehi-Sormagi MH, Amin G, Daneshtalab M. Steam Volatiles of Vaccinium arctostaphylos. Pharm Biol. 2002;40:448–449; https://doi.org/10.1076/phbi.40.6.448.8449.
	78. Mondello L, Sciarrone D, Casilli A, Tranchida PQ, Dugo P, Dugo G. Fast gas chromatography-full scan quadrupole mass spectrometry for the determination of allergens in fragrances. J Sep Sci. 2007;30:1905–1911; https://doi.org/10.1002/jssc.200600541.
	79. Wang Y, Finn C, Qian MC. Impact of Growing Environment on Chickasaw Blackberry (Rubus L.) Aroma Evaluated by Gas Chromatography Olfactometry Dilution Analysis. J Agric Food Chem. 2005;53:3563–3571; https://doi.org/10.1021/jf048102m.
